# Supplementary material for: Common DNA methylation dynamics in endometriod adenocarcinoma and glioblastoma suggest universal epigenomic alterations in tumorigenesis
Source: Commun Biol. 2021 May 21;4:607. doi: 10.1038/s42003-021-02094-1 (PMC8140130; doi:10.1038/s42003-021-02094-1)
Supplement: Supplementary file 3 — Supplementary Data 1 [file 42003_2021_2094_MOESM3_ESM.xlsx]

## Sheet: Sheet1
Supplementary Data 1: Tumor Suppressor Gene DMR Overlap Analysis
	All GBM HyperDMRs	All GBM HypoDMRs	All EAC HyperDMRs	All EAC HypoDMRs	Shared HyperDMRs	Shared HypoDMRs
Population size (Number of total genes)	25409	25409	26446	26446	25409	25409
Number of successes in the population (number of genes with a DMR within their core promoter)	1745	165	1944	203	515	5
Sample size (number of tumor suppressor genes)	1178	1178	1216	1216	1178	1178
Number of successes in the sample (number of tumor suppressor genes with a DMR wihtin their core promoter)	116	11	142	14	39	0
Hypergeometric P-value	5.26649e-05	0.145154	2.21681e-08	0.0861324	0.00194281	0.211302
* Note: that only genes with core promoters overlapping 500 base pair regions with: at least 1 CpG, no blacklisted CpGs, MeDIP and/or MRE signal for at least one sample, and excluding the ends of chromosomes were considered.
The Y chromosome was not considered for the EAC analysis, and neither the X nor Y chromosome was considered for the GBM analysis. These restrictions were imposed since only 500 base pair regions meeting these criteria have the
potential to be called a DMR.
** Blacklisted CpGs were defined as DAC Blacklisted Regions or Duke Excluded Regions generated by the ENCODE project (http://genome.ucsc.edu/cgi-bin/hgFileUi?db=hg19&g=wgEncodeMapability)
*** Gene annotations were defined according to RefGene, downloaded from the UCSC Gene Annotation Database5
**** Tumor suppressor genes were defined according to TSGene6,7 (1216/1217 TSGs had annotations in RefGene))
