# Supplementary material for: Common DNA methylation dynamics in endometriod adenocarcinoma and glioblastoma suggest universal epigenomic alterations in tumorigenesis
Source: Commun Biol. 2021 May 21;4:607. doi: 10.1038/s42003-021-02094-1 (PMC8140130; doi:10.1038/s42003-021-02094-1)
Supplement: Supplementary file 4 — Supplementary Data 2 [file 42003_2021_2094_MOESM4_ESM.xlsx]

## Sheet: Sheet1
Supplementary Data 2: Tumor Suppressor Genes with core promoter hyperDMRs in both EAC and GBM
AKAP12
ALDH1A2
BCL6B
BIN1
CCDC67
CNTNAP2
CXCL12
CXXC5
DKK1
DLK1
DSC3
EGR2
EPB41L3
FOXA2
FOXD3
GATA4
GREM1
GRIN2A
IRF8
IRX1
KL
MIR124-2
MIR1247
MIR23B
MTSS1
NUAK1
PAX6
PCDH8
PRKCB
PRKCDBP
RASSF1
RUNX3
SALL4
SFRP1
SLC39A4
SLC5A8
SOX15
TBX5
THBD
TWIST2
UHRF2
WT1
ZIC1
