# Supplementary material for: Common DNA methylation dynamics in endometriod adenocarcinoma and glioblastoma suggest universal epigenomic alterations in tumorigenesis
Source: Commun Biol. 2021 May 21;4:607. doi: 10.1038/s42003-021-02094-1 (PMC8140130; doi:10.1038/s42003-021-02094-1)
Supplement: Supplementary file 5 — Supplementary Data 3 [file 42003_2021_2094_MOESM5_ESM.xlsx]

## Sheet: TSG EAC hyperDMR Overlaps
TSGs Full List	Substituted Aliases	TSGs with EAC hyperDMR in Promoter	TSGs with EAC hyperDMR in Active Enhancer		List of TSGs with EAC hyperDMR in either Promoter and/or Active Enhancer (Aliases Substituted when Needed)
ABCG2		0	0		ADAMTS8
ABI2		0	0		ADAMTS9-AS2
ACHE		0	0		AGTR1
ACVR1C		0	0		AH0K
ACY1		0	0		AHRR
ADAMTS18		0	0		AJAP1
ADAMTS8		0	1		AKAP12
ADAMTS9		0	0		ALDH1A2
ADAMTS9-AS2		1	0		ALOX15B
ADARB1		0	0		APAF1
ADPRH		0	0		APITD1
AFAP1L2		0	0		ARF1
AGTR1		1	0		ARG1
AHCYL1		0	0		ASCL1
AH0K		0	1		ASS1
AHR		0	0		AXIN2
AHRR		0	1		BANP
AIF1		0	0		BAP1
AIM2		0	0		BASP1
AIMP1		0	0		BCL2L11
AIMP2		0	0		BCL6B
AIP		0	0		BCR
AJAP1		1	1		BIN1
AKAP12		1	0		BMP4
AKR1B1		0	0		BMPR1A
ALDH1A2		1	1		BNIP3L
ALOX15		0	0		BRF1
ALOX15B		1	0		BTG2
ALPL		0	0		BTG4
AMER1		0	0		C12orf52
AMH		0	0		CADM2
A0PC1		0	0		CADM3
ANGPTL4		0	0		CADM4
ANP32A		0	0		CAMK2N1
ANXA1		0	0		CAMTA1
ANXA7		0	0		CASC2
APAF1		0	1		CCDC67
APC		0	0		CD44
APITD1		0	1		CD82
ARF1		0	1		CDCP1
ARG1		0	1		CDH11
ARHGAP29		0	0		CDH13
ARHGEF12		0	0		CDH17
ARID1A		0	0		CDH4
ARID2		0	0		CDH5
ARL11		0	0		CDKN1C
ARL6IP5		0	0		CDKN2A
ARMC10		0	0		CDO1
ARMC5		0	0		CDX2
ARNTL		0	0		CFTR
ASCL1		1	1		CHFR
ASS1		0	1		CHUK
ASXL1		0	0		CLDN23
ATF3		0	0		CMTM3
ATM		0	0		CNDP2
ATMIN		0	0		CNT0P2
ATR		0	0		CREB3L1
AXIN1		0	0		CREB5
AXIN2		0	1		CSMD1
AZGP1		0	0		CTN02
BANP		0	1		CUX1
BAP1		0	1		CXCL12
BARD1		0	0		CXCL14
BASP1		0	1		CXXC5
BATF2		0	0		CYLD
BAX		0	0		DAB2IP
BBC3		0	0		DACH1
BCL10		0	0		DAPK2
BCL2L11		1	1		DBC1
BCL6B		1	0		DCC
BCORL1		0	0		DDR2
BCR		0	1		DICER1
BECN1		0	0		DIDO1
BEX2		0	0		DKK1
BHLHE41		0	0		DKK3
BIK		0	0		DLC1
BIN1		1	1		DLEU2
BLCAP		0	0		DLG1
BLID		0	0		DLK1
BLM		0	0		DMD
BLNK		0	0		DND1
BMF		0	0		DNMT3A
BMP10		0	0		DOK1
BMP2		0	0		DPP4
BMP4		1	0		DSC3
BMPR1A		0	1		DUSP1
BMPR2		0	0		EBF3
BNIP3L		0	1		EDA2R
BRCA1		0	0		EDNRB
BRCA2		0	0		EED
BRD7		0	0		EGR1
BRF1		0	1		EGR2
BRINP1	DBC1	1	1		EPAS1
BRMS1		0	0		EPB41L3
BRSK1		0	0		EPHA2
BTG2		0	1		EPHA3
BTG3		0	0		EPHB3
BTG4		1	0		EPHB4
BTK		0	0		ERRFI1
C2orf40		0	0		ETS2
CABLES1		0	0		EXT1
CAC02D3		0	0		EXTL3
CADM1		0	0		EYA4
CADM2		1	0		FAT1
CADM3		1	0		FAT4
CADM4		0	1		FBLN1
CAMK2N1		0	1		FBXO31
CAMTA1		0	1		FER1L4
CAPG		0	0		FOXA2
CASC1		0	0		FOXC1
CASC2		0	1		FOXD3
CASP2		0	0		FOXO1
CASP5		0	0		FOXO3
CASP8		0	0		FOXP1
CAT		0	0		FZR1
CAV1		0	0		GADD45A
CBFA2T3		0	0		GADD45B
CBL		0	0		GALR1
CBX5		0	0		GAS1
CCAR1		0	0		GATA4
CCAR2	DBC1	0	1		GLTSCR1
CCDC136		0	0		GPC5
CCDC154		0	0		GPR109A
CCDC67		1	0		GREM1
CCNC		0	0		GRIN2A
CCNDBP1		0	0		GSN
CD4		0	0		GTPBP4
CD44		0	1		H19
CD82		0	1		HIC1
CDC73		0	0		HIPK2
CDCP1		0	1		HIVEP3
CDH1		0	0		HOPX
CDH11		0	1		HSPB7
CDH13		1	1		HTATIP2
CDH17		0	1		HTRA1
CDH4		1	1		HTRA3
CDH5		0	1		IGF1
CDK2		0	0		IGFBP4
CDK2AP1		0	0		IGFBP5
CDK6		0	0		IGFBP7
CDKN1A		0	0		ING2
CDKN1B		0	0		IRF4
CDKN1C		0	1		IRF8
CDKN2A		1	1		IRX1
CDKN2B		0	0		ITGA5
CDKN2C		0	0		JDP2
CDO1		1	0		JMJD5
CDX2		1	1		KANK1
CEACAM1		0	0		KL
CEBPA		0	0		KLF10
CEBPD		0	0		KLF4
CFTR		1	0		KLF6
CHD1		0	0		LEFTY2
CHD5		0	0		LHX6
CHEK1		0	0		LINC-PINT
CHEK2		0	0		LITAF
CHFR		0	1		LLGL1
CHST10		0	0		LRIG1
CHUK		0	1		LRRC4
CIC		0	0		LSAMP
CITED2		0	0		MAD1L1
CIZ1		0	0		MAL
CLDN1		0	0		MAP3K4
CLDN23		0	1		MAPK10
CLU		0	0		MCC
CMTM3		1	0		MCPH1
CMTM5		0	0		MEG3
CNDP2		0	1		MIR122
CNN1		0	0		MIR124-1
CNOT3		0	0		MIR124-2
CNT0P2		1	1		MIR124-3
COPS2		0	0		MIR1247
CPNE7		0	0		MIR125A
CREB3L1		0	1		MIR125B1
LOC401317	CREB5	0	1		MIR129-2
CREBBP		0	0		MIR130A
CREM		0	0		MIR137
CRNN		0	0		MIR138-1
CSF2		0	0		MIR145
CSMD1		1	0		MIR148A
CSNK1A1		0	0		MIR181C
CSRNP1		0	0		MIR195
CST5		0	0		MIR199A1
CST6		0	0		MIR211
CTCF		0	0		MIR23A
CTCFL		0	0		MIR23B
CTDSPL		0	0		MIR25
CTGF		0	0		MIR26B
CTN02		0	1		MIR34B
CTN03		0	0		MIR34C
CTNNBIP1		0	0		MIR378A
CTNND1		0	0		MIR422A
CUL1		0	0		MIR483
CUL2		0	0		MIR497
CUL5		0	0		MIR551A
CUX1		0	1		MIR574
CXCL10		0	0		MIR9-1
CXCL12		1	1		MIR9-3
CXCL14		1	0		MIR99A
CXCR2		0	0		MIRLET7A3
CXXC4		0	0		MIRLET7B
CXXC5		1	0		MIRLET7C
CYB561D2		0	0		MIRLET7E
CYB5A		0	0		MIRLET7I
CYB5R2		0	0		MLH1
CYGB		0	0		MME
CYLD		0	1		MNT
DAB2		0	0		MT1F
DAB2IP		1	1		MTAP
DACH1		0	1		MTSS1
DACT1		0	0		MYBBP1A
DAPK1		0	0		MYH9
DAPK2		1	0		MYO18B
DAPK3		0	0		N0T
DCC		1	1		NDRG1
DCDC2		0	0		NEURL
DCLRE1A		0	0		NFATC2
DCN		0	0		NFKB1
DCUN1D3		0	0		NINJ1
DDB2		0	0		NTRK3
DDR2		1	1		NUAK1
DDX3X		0	0		ONECUT1
DDX58		0	0		OPCML
DEC1		0	0		PARP1
DEFB1		0	0		PAX5
DENND2D		0	0		PAX6
DFFA		0	0		PCDH10
DF05		0	0		PCDH17
DIABLO		0	0		PCDH8
DICER1		0	1		PCDH9
DIDO1		0	1		PCGF2
DIRAS1		0	0		PDGFRL
DIRAS3		0	0		PEBP1
DKK1		1	0		PEG3
DKK3		0	1		PHLDA3
DLC1		0	1		PHOX2A
DLEC1		0	0		PLA2G2A
DLEU1		0	0		PLCB3
DLEU2		0	1		PLCD1
DLG1		0	1		PLEKHO1
DLK1		1	0		PLK5P
DMBT1		0	0		POU2F3
DMD		0	1		PPM1A
DMTF1		0	0		PPP1R1B
D0JA3		0	0		PPP2R1B
D0JB1		0	0		PPP2R2C
D0JB4		0	0		PPP2R4
D0JC11		0	0		PRDM1
DND1		1	0		PRDM11
DNMT1		0	0		PRDM2
DNMT3A		0	1		PRDM5
DNMT3B		0	0		PRICKLE1
DOK1		1	0		PRKAR1A
DOK2		0	0		PRKCB
DOK3		0	0		PRKCDBP
DPH1		0	0		PRKCE
DPP4		0	1		PRR5
DSC3		1	1		PTCH1
DSP		0	0		PTEN
DUSP1		0	1		PTGDR
DUSP22		0	0		PTPN1
DUSP26		0	0		PTPN2
DUSP5		0	0		PTPRT
DUSP6		0	0		R0SET2
DUSP9		0	0		RAD23B
E2F1		0	0		RAP1GAP
E2F2		0	0		RASAL1
E2F3		0	0		RASL10A
EAF1		0	0		RASSF1
EAF2		0	0		RASSF10
EBF3		0	1		RBM38
ECT2		0	0		RHOB
EDA2R		0	1		RHOBTB2
EDNRB		1	0		RNH1
EED		0	1		ROBO1
EEF1A1		0	0		ROR2
EEF1E1		0	0		RPRM
EF05		0	0		RPS6KA2
EGLN1		0	0		RPS6KA6
EGLN3		0	0		RUNX1
EGR1		0	1		RUNX2
EGR2		1	0		RUNX3
EHD3		0	0		SALL4
EHF		0	0		SASH1
EI24		0	0		SEC14L2
EIF3F		0	0		SERPINB5
EMP1		0	0		SFRP1
EMP2		0	0		SFRP2
EPAS1		0	1		SFRP5
EPB41		0	0		SHQ1
EPB41L3		1	1		SIK1
EPHA1		0	0		SLC39A4
EPHA2		0	1		SLC5A8
EPHA3		0	1		SMARCA2
EPHB2		0	0		SMARCA4
EPHB3		0	1		SMARCB1
EPHB4		0	1		SOCS1
EPHB6		0	0		SOCS3
ERBB4		0	0		SOX1
ERF		0	0		SOX11
ERRFI1		0	1		SOX15
ESR1		0	0		SOX7
ESR2		0	0		SPARC
ESRP1		0	0		SPARCL1
ESRRB		0	0		SPTBN1
ETS2		0	1		ST5
ETV6		0	0		STARD13
EXT1		0	1		STAT5A
EXT2		0	0		STK11
EXTL1		0	0		TAGLN
EXTL2		0	0		TBX5
EXTL3		0	1		TCF4
EYA4		1	0		TFAP2A
EZH1		0	0		TGFBR2
EZH2		0	0		TGFBR3
FABP3		0	0		TGM3
FADD		0	0		THBD
FAM172A		0	0		THY1
FAM188A		0	0		TMEFF2
FANCG		0	0		TNFSF9
FAS		0	0		TNK1
FAT1		0	1		TP53BP2
FAT4		1	1		TP73
FBLN1		0	1		TRIM62
FBP1		0	0		TSC22D1
FBXL13		0	0		TSLP
FBXO25		0	0		TSSC4
FBXO31		0	1		TWIST2
FBXO32		0	0		UBIAD1
FBXW7		0	0		UHRF2
FER1L4		0	1		UNC5D
FH		0	0		VEGFA
FHIT		0	0		WFDC1
FHL1		0	0		WISP3
FLCN		0	0		WNK2
FL0		0	0		WNT11
FLT3		0	0		WNT5A
FOXA1		0	0		WNT7A
FOXA2		1	0		WT1
FOXC1		0	1		WWOX
FOXD3		1	0		ZBTB16
FOXL2		0	0		ZBTB4
FOXO1		0	1		ZBTB7C
FOXO3		0	1		ZFHX3
FOXO4		0	0		ZFP36L2
FOXO6		0	0		ZHX2
FOXP1		1	1		ZIC1
FOXP3		0	0		ZNF238
FRK		0	0		ZNF292F2:F350
FRS3		0	0		Total: 349 (Note: this is 349 as opposed to 350 here because BRINP1 and CCAR2 were replaced with their alias DBC1)
FUS		0	0		TSGs with expression data (not highlighted in orange above): 310
FXN		0	0
FZR1		0	1
G0S2		0	0
GABARAP		0	0
GADD45A		0	1
GADD45B		0	1
GADD45G		0	0
GADD45GIP1		0	0
GALR1		1	0
GA0B		0	0
GAS1		0	1
GAS5		0	0
GATA4		1	1
GATA5		0	0
GBP1		0	0
GGNBP2		0	0
GJA1		0	0
GJB2		0	0
GKN1		0	0
GKN2		0	0
GLI1		0	0
GLIPR1		0	0
GLS2		0	0
GLTSCR1		0	1
GLTSCR2		0	0
G0T1		0	0
GNB2L1		0	0
GNMT		0	0
GORAB		0	0
GPC3		0	0
GPC5		1	0
GPRC5A		0	0
GPX3		0	0
GREM1		1	1
GRIN2A		1	0
GSK3B		0	0
GSN		0	1
GSTP1		0	0
GSTT1		0	0
GTPBP4		0	1
GUCY2C		0	0
H19		0	1
H2AFX		0	0
PTPLAD2		0	0
HACE1		0	0
HBP1		0	0
HCAR2	GPR109A	0	1
HDAC1		0	0
HDAC3		0	0
HECA		0	0
HEPACAM		0	0
HIC1		1	0
HIF1A		0	0
HINT1		0	0
HIPK2		0	1
HIRA		0	0
HIVEP1		0	0
HIVEP3		0	1
HLTF		0	0
HNF4A		0	0
HOMER2		0	0
HOPX		1	0
HOTS		0	0
HOXB13		0	0
HPGD		0	0
HRASLS2		0	0
HRG		0	0
HSP90B1		0	0
HSPB7		1	0
HSPD1		0	0
HTATIP2		0	1
HTRA1		0	1
HTRA2		0	0
HTRA3		0	1
ID4		0	0
IDH1		0	0
IER3		0	0
IFI16		0	0
IFT88		0	0
IGF1		0	1
IGF2R		0	0
IGFALS		0	0
IGFBP3		0	0
IGFBP4		0	1
IGFBP5		0	1
IGFBP7		0	1
IGFBPL1		0	0
IKZF1		0	0
IKZF2		0	0
IKZF3		0	0
IL17A		0	0
IL17RD		0	0
IL24		0	0
ILK		0	0
ING1		0	0
ING2		0	1
ING3		0	0
ING4		0	0
ING5		0	0
INPP4B		0	0
INTS6		0	0
IQGAP2		0	0
IRF1		0	0
IRF3		0	0
IRF4		1	0
IRF5		0	0
IRF8		1	1
IRX1		1	1
ISG15		0	0
ITGA5		0	1
ITGA7		0	0
ITGAV		0	0
ITGB1		0	0
ITGB3		0	0
JDP2		1	1
JUP		0	0
KANK1		0	1
KAT5		0	0
KCNRG		0	0
KDM3A		0	0
KDM3B		0	0
KDM5A		0	0
KDM6A		0	0
KDM8	JMJD5	0	1
KIF1B		0	0
KIF7		0	0
KISS1		0	0
KL		1	1
KLF10		0	1
KLF4		0	1
KLF5		0	0
KLF6		0	1
KLK10		0	0
KLK6		0	0
KMT2C		0	0
KRIT1		0	0
KRT19		0	0
L3MBTL4		0	0
LAT2		0	0
LATS1		0	0
LATS2		0	0
LEFTY1		0	0
LEFTY2		1	0
LGALS7		0	0
LHX4		0	0
LHX6		1	0
LIFR		0	0
LIMA1		0	0
LIMD1		0	0
LIN9		0	0
LINC-PINT		0	1
LITAF		0	1
LLGL1		0	1
LMNTD1		0	0
LOX		0	0
LRIG1		0	1
LRIG3		0	0
LRMP		0	0
LRP1B		0	0
LRRC3B		0	0
LRRC4		0	1
LSAMP		1	0
LTF		0	0
LXN		0	0
LZTS1		0	0
MAD1L1		1	1
MADD		0	0
MAL		0	1
MAP2K4		0	0
MAP3K4		0	1
MAP3K8		0	0
MAP4K1		0	0
MAPK10		1	0
MAPK9		0	0
MARCKS		0	0
MARVELD1		0	0
MAT2A		0	0
MAX		0	0
MBD4		0	0
MCC		0	1
MCM9		0	0
MCPH1		0	1
MDC1		0	0
MEG3		1	0
MEN1		0	0
MFSD2A		0	0
MIA		0	0
MIA2		0	0
MIR1-1		0	0
MIR1-2		0	0
MIR100		0	0
MIR101-1		0	0
MIR101-2		0	0
MIR106A		0	0
MIR107		0	0
MIR10A		0	0
MIR122		0	1
MIR1226		0	0
MIR124-1		1	1
MIR124-2		1	0
MIR124-3		1	1
MIR1247		1	0
MIR125A		1	0
MIR125B1		0	1
MIR125B2		0	0
MIR126		0	0
MIR127		0	0
MIR129-1		0	0
MIR129-2		1	0
MIR1291		0	0
MIR1297		0	0
MIR130A		0	1
MIR132		0	0
MIR133A1		0	0
MIR133A2		0	0
MIR134		0	0
MIR135A1		0	0
MIR135A2		0	0
MIR136		0	0
MIR137		1	0
MIR138-1		0	1
MIR138-2		0	0
MIR140		0	0
MIR141		0	0
MIR142		0	0
MIR143		0	0
MIR145		1	0
MIR146A		0	0
MIR147A		0	0
MIR148A		0	1
MIR148B		0	0
MIR149		0	0
MIR150		0	0
MIR152		0	0
MIR155		0	0
MIR15A		0	0
MIR16-1		0	0
MIR16-2		0	0
MIR17		0	0
MIR181A1		0	0
MIR181A2		0	0
MIR181B1		0	0
MIR181B2		0	0
MIR181C		0	1
MIR182		0	0
MIR183		0	0
MIR185		0	0
MIR186		0	0
MIR187		0	0
MIR18A		0	0
MIR18B		0	0
MIR192		0	0
MIR193A		0	0
MIR193B		0	0
MIR194-1		0	0
MIR194-2		0	0
MIR195		1	0
MIR196A2		0	0
MIR196B		0	0
MIR198		0	0
MIR199A1		1	0
MIR200A		0	0
MIR200B		0	0
MIR200C		0	0
MIR203A		0	0
MIR204		0	0
MIR205		0	0
MIR206		0	0
MIR20A		0	0
MIR210		0	0
MIR211		0	1
MIR214		0	0
MIR215		0	0
MIR217		0	0
MIR218-1		0	0
MIR218-2		0	0
MIR219A1		0	0
MIR22		0	0
MIR222		0	0
MIR223		0	0
MIR23A		0	1
MIR23B		1	0
MIR24-1		0	0
MIR25		1	0
MIR26A1		0	0
MIR26A2		0	0
MIR26B		1	0
MIR27A		0	0
MIR27B		0	0
MIR28		0	0
MIR296		0	0
MIR29A		0	0
MIR29B1		0	0
MIR29C		0	0
MIR302B		0	0
MIR30A		0	0
MIR30C1		0	0
MIR31		0	0
MIR320A		0	0
MIR326		0	0
MIR329-1		0	0
MIR335		0	0
MIR338		0	0
MIR33A		0	0
MIR340		0	0
MIR34A		0	0
MIR34B		1	0
MIR34C		1	0
MIR367		0	0
MIR370		0	0
MIR375		0	0
MIR378A		1	0
MIR383		0	0
MIR409		0	0
MIR410		0	0
MIR422A		0	1
MIR424		0	0
MIR449A		0	0
MIR449B		0	0
MIR451A		0	0
MIR483		0	1
MIR486-1		0	0
MIR487B		0	0
MIR490		0	0
MIR493		0	0
MIR494		0	0
MIR495		0	0
MIR497		1	0
MIR502		0	0
MIR503		0	0
MIR504		0	0
MIR505		0	0
MIR508		0	0
MIR509-3		0	0
MIR511		0	0
MIR517A		0	0
MIR519D		0	0
MIR520B		0	0
MIR520C		0	0
MIR551A		0	1
MIR574		0	1
MIR615		0	0
MIR636		0	0
MIR7-1		0	0
MIR7-2		0	0
MIR7-3		0	0
MIR708		0	0
MIR874		0	0
MIR888		0	0
MIR9-1		1	0
MIR9-2		0	0
MIR9-3		1	0
MIR941-1		0	0
MIR98		0	0
MIR99A		0	1
MIRLET7A1		0	0
MIRLET7A2		0	0
MIRLET7A3		1	0
MIRLET7B		1	0
MIRLET7C		0	1
MIRLET7D		0	0
MIRLET7E		1	0
MIRLET7F1		0	0
MIRLET7F2		0	0
MIRLET7G		0	0
MIRLET7I		0	1
MLH1		1	0
MLH3		0	0
MME		1	0
MNT		0	1
MOB1A		0	0
MOB1B		0	0
MRVI1		0	0
MSH2		0	0
MSMB		0	0
MST1		0	0
MST1R		0	0
MT1DP		0	0
MT1F		0	1
MT1G		0	0
MT1M		0	0
MT2A		0	0
MTAP		0	1
MTSS1		1	1
MTUS1		0	0
MUS81		0	0
MXI1		0	0
MYBBP1A		0	1
MYH9		0	1
MYO18B		0	1
MYO1A		0	0
MZB1		0	0
0PEPLD		0	0
NBN		0	0
NCOA4		0	0
NCOA5		0	0
NDN		0	0
NDRG1		0	1
NDRG2		0	0
NDRG4		0	0
NDST4		0	0
NEDD4		0	0
NEDD4L		0	0
NEURL1	NEURL	0	1
NF1		0	0
NF2		0	0
NFATC2		0	1
NFKB1		0	1
NGFR		0	0
NINJ1		0	1
NIT2		0	0
NKX2-8		0	0
NKX3-1		0	0
NME1		0	0
N0T		1	0
NOL7		0	0
NOTCH1		0	0
NOTCH2		0	0
NOTCH3		0	0
NOV		0	0
NPAS2		0	0
NPM1		0	0
NPRL2		0	0
NR0B2		0	0
NR1I2		0	0
NR2C2		0	0
NR4A1		0	0
NR4A3		0	0
NRBP1		0	0
NRCAM		0	0
NRF1		0	0
NRSN2		0	0
NTRK3		1	0
NUAK1		1	1
NUMB		0	0
NUP98		0	0
NUPR1		0	0
OLFM4		0	0
ONECUT1		1	1
OPCML		1	1
OSCP1		0	0
OSGIN1		0	0
PACRG		0	0
PAEP		0	0
PAFAH1B1		0	0
PAIP2		0	0
PALB2		0	0
PANO1		0	0
PANX2		0	0
PARK2		0	0
PARK7		0	0
PARP1		0	1
PAWR		0	0
PAX4		0	0
PAX5		0	1
PAX6		1	1
PBRM1		0	0
PCDH10		1	0
PCDH17		1	1
PCDH8		1	0
PCDH9		1	0
PCDHGC3		0	0
PCGF2		0	1
PDCD4		0	0
PDCD5		0	0
PDGFRL		0	1
PDLIM4		0	0
PDS5B		0	0
PDSS2		0	0
PDX1		0	0
PEA15		0	0
PEBP1		0	1
PEG3		1	1
PER2		0	0
PF4		0	0
PFN1		0	0
PGR		0	0
PGRMC2		0	0
PHACTR4		0	0
PHB		0	0
PHC3		0	0
PHF6		0	0
PHLDA2		0	0
PHLDA3		1	1
PHLPP1		0	0
PHLPP2		0	0
PHOX2A		1	1
PIAS1		0	0
PIN1		0	0
PINX1		0	0
PIWIL2		0	0
PKD1		0	0
PKNOX1		0	0
PLA2G16		0	0
PLA2G2A		0	1
PLA2G7		0	0
PLA2R1		0	0
PLAGL1		0	0
PLCB3		0	1
PLCD1		1	1
PLCE1		0	0
PLD1		0	0
PLEKHO1		1	0
PLK1		0	0
PLK2		0	0
PLK5	PLK5P	0	1
PLXNC1		0	0
PML		0	0
PNN		0	0
POU2F3		0	1
POU6F2		0	0
PPARA		0	0
PPARG		0	0
PPM1A		0	1
PPM1L		0	0
PPP1CA		0	0
PPP1R1B		1	0
PPP2CA		0	0
PPP2CB		0	0
PPP2R1B		0	1
PPP2R2C		0	1
PPP2R4		0	1
PPP2R5C		0	0
PPP3CC		0	0
PRDM1		0	1
PRDM11		0	1
PRDM2		0	1
PRDM4		0	0
PRDM5		1	0
PRICKLE1		0	1
PRKAA1		0	0
PRKAA2		0	0
PRKAR1A		1	0
PRKCB		1	1
PRKCD		0	0
PRKCDBP		1	0
PRKCE		0	1
PRODH		0	0
PROX1		0	0
PRR5		0	1
PTCH1		1	1
PTCH2		0	0
PTCSC3		0	0
PTEN		0	1
PTENP1		0	0
PTGDR		1	0
PTPN1		0	1
PTPN11		0	0
PTPN12		0	0
PTPN13		0	0
PTPN2		0	1
PTPN23		0	0
PTPN6		0	0
PTPRC		0	0
PTPRD		0	0
PTPRJ		0	0
PTPRK		0	0
PTPRT		1	0
PWAR4		0	0
PYCARD		0	0
PYHIN1		0	0
RAB25		0	0
RAB7A		0	0
RAD23B		0	1
RAD51C		0	0
RANBP9		0	0
RAP1A		0	0
RAP1GAP		0	1
RARB		0	0
RARRES3		0	0
RASAL1		0	1
RASAL2		0	0
RASL10A		0	1
RASL10B		0	0
RASL11A		0	0
RASSF1		1	0
RASSF10		0	1
RASSF2		0	0
RASSF3		0	0
RASSF4		0	0
RASSF5		0	0
RASSF8		0	0
RB1		0	0
RB1CC1		0	0
RBBP7		0	0
RBBP8		0	0
RBL1		0	0
RBL2		0	0
RBM14		0	0
RBM38		0	1
RBM4		0	0
RBM5		0	0
RBM6		0	0
RBMS3		0	0
RBMX		0	0
RBP1		0	0
RCHY1		0	0
RECK		0	0
RFWD2		0	0
RHOA		0	0
RHOB		0	1
RHOBTB2		0	1
RINT1		0	0
RITA1	C12orf52	0	1
R0SEL		0	0
R0SET2		0	1
RND3		0	0
RNF111		0	0
RNF144A		0	0
RNF180		0	0
RNF8		0	0
RNH1		0	1
ROBO1		1	1
ROR2		0	1
RPA1		0	0
RPL10		0	0
RPL11		0	0
RPL5		0	0
RPRM		1	0
RPS6KA2		0	1
RPS6KA6		1	0
RTN4		0	0
RTN4IP1		0	0
RUNX1		0	1
RUNX2		0	1
RUNX3		1	0
S100A11		0	0
S100A2		0	0
SAA1		0	0
SAFB		0	0
SAFB2		0	0
SALL2		0	0
SALL4		1	0
SAMD9L		0	0
SASH1		0	1
SCGB3A1		0	0
SCRIB		0	0
SCUBE2		0	0
SCYL1		0	0
SDHA		0	0
SDHB		0	0
SDHD		0	0
SEC14L2		0	1
SELENBP1		0	0
SEMA3B		0	0
SEMA3F		0	0
SEPT4		0	0
SERPINB5		0	1
SERPINI2		0	0
SETD2		0	0
SFN		0	0
SFRP1		1	1
SFRP2		1	1
SFRP4		0	0
SFRP5		1	0
SGMS1		0	0
SH2B3		0	0
SH3GLB1		0	0
SHISA3		0	0
SHPRH		0	0
SHQ1		0	1
SIAH1		0	0
SIK1		0	1
SIRT1		0	0
SIRT2		0	0
SIRT3		0	0
SIRT4		0	0
SIRT6		0	0
SKIL		0	0
SKP2		0	0
SLC39A1		0	0
SLC39A4		1	0
SLC5A8		1	0
SLC9A3R1		0	0
SLIT2		0	0
SLX4		0	0
SMAD2		0	0
SMAD4		0	0
SMARCA2		0	1
SMARCA4		0	1
SMARCB1		0	1
SMARCC1		0	0
SMCHD1		0	0
SMYD4		0	0
SNORD50A		0	0
SOCS1		0	1
SOCS3		0	1
SOD2		0	0
SOX1		1	1
SOX11		1	1
SOX15		1	0
SOX7		1	1
SP100		0	0
SPARC		1	1
SPARCL1		0	1
SPI1		0	0
SPINK7		0	0
SPINT2		0	0
SPOP		0	0
SPRY2		0	0
SPRY4		0	0
SPTBN1		0	1
SRGAP3		0	0
SRPX		0	0
SSBP2		0	0
ST13		0	0
ST20		0	0
ST5		0	1
ST7		0	0
STARD13		0	1
STAT1		0	0
STAT3		0	0
STAT5A		0	1
STK10		0	0
STK11		0	1
STRADA		0	0
STUB1		0	0
SUFU		0	0
SUZ12		0	0
SYK		0	0
SYNM		0	0
SYNPO2		0	0
SYT13		0	0
TAGLN		1	0
TANK		0	0
TAT		0	0
TBL2		0	0
TBRG1		0	0
TBX5		1	1
TCEAL7		0	0
TCEB3		0	0
TCF3		0	0
TCF4		1	0
TCF7L2		0	0
TCHP		0	0
TDGF1		0	0
TDRG1		0	0
TES		0	0
TET2		0	0
TFAP2A		0	1
TFPI2		0	0
TGFB1		0	0
TGFBI		0	0
TGFBR2		0	1
TGFBR3		0	1
TGM3		0	1
THBD		1	0
THBS1		0	0
THRA		0	0
THRB		0	0
THSD1		0	0
THY1		1	1
TIMP3		0	0
TMEFF1		0	0
TMEFF2		1	0
TMEM127		0	0
TMPRSS11A		0	0
TMPRSS6		0	0
TNFAIP3		0	0
TNFAIP8L2		0	0
TNFRSF10A		0	0
TNFRSF10B		0	0
TNFRSF12A		0	0
TNFRSF18		0	0
TNFSF12		0	0
TNFSF9		0	1
TNK1		0	1
TOM1L2		0	0
TOPORS		0	0
TP53		0	0
TP53BP1		0	0
TP53BP2		0	1
TP53COR1		0	0
TP53INP1		0	0
TP63		0	0
TP73		1	1
TPTE2		0	0
TREX2		0	0
TRIM13		0	0
TRIM15		0	0
TRIM24		0	0
TRIM3		0	0
TRIM31		0	0
TRIM32		0	0
TRIM35		0	0
TRIM62		0	1
TRIT1		0	0
TSC1		0	0
TSC2		0	0
TSC22D1		0	1
TSG101		0	0
TSLP		1	0
TSPAN13		0	0
TSPAN32		0	0
TSSC4		0	1
TTC4		0	0
TTF1		0	0
TUSC1		0	0
TUSC2		0	0
TUSC7		0	0
TWIST2		1	1
TXNIP		0	0
UBE2QL1		0	0
UBE4B		0	0
UBIAD1		0	1
UCHL1		0	0
UFL1		0	0
UHRF2		1	1
UIMC1		0	0
UNC5A		0	0
UNC5B		0	0
UNC5C		0	0
UNC5D		1	0
USP12		0	0
USP33		0	0
UVRAG		0	0
VDR		0	0
VEGFA		0	1
VEZT		0	0
VHL		0	0
VIL1		0	0
VIM		0	0
VPS53		0	0
VSNL1		0	0
VTR02-1		0	0
VWA5A		0	0
WDR11		0	0
WDR48		0	0
WFDC1		0	1
WHSC1L1		0	0
WIF1		0	0
WISP3		0	1
WNK2		0	1
WNT11		0	1
WNT5A		0	1
WNT7A		0	1
WT1		1	1
WWOX		0	1
XAF1		0	0
XIST		0	0
XPO5		0	0
XRCC5		0	0
YAP1		0	0
YPEL3		0	0
ZBTB16		1	0
ZBTB18	ZNF238	0	1
ZBTB4		0	1
ZBTB48		0	0
ZBTB7C		0	1
ZC3H10		0	0
ZDHHC2		0	0
ZFAS1		0	0
ZFHX3		0	1
ZFP36		0	0
ZFP36L2		0	1
ZFP82		0	0
ZHX2		0	1
ZIC1		1	1
ZMYND10		0	0
ZMYND11		0	0
ZNF185		0	0
ZNF292		0	1
ZNF366		0	0
ZNF382		0	0
ZNF668		0	0
ZYX		0	0
Total		142	262

## Sheet: TSG GBM hyperDMR Overlaps
TSGs Full List	Substituted Aliases	TSGs with GBM hyperDMR in Promoter	TSGs with GBM hyperDMR in Active Enhancer		List of TSGs with GBM hyperDMR in either Promoter and/or Active Enhancer (Aliases Substituted when Needed)
ABCG2		0	0		ADARB1
ABI2		0	0		AHRR
ACHE		0	0		AIMP1
ACVR1C		0	0		AJAP1
ACY1		0	0		AKAP12
ADAMTS18		0	0		ALDH1A2
ADAMTS8		0	0		ALPL
ADAMTS9		0	0		ARF1
ADAMTS9-AS2		0	0		ARL11
ADARB1		0	1		ASXL1
ADPRH		0	0		ATF3
AFAP1L2		0	0		AXIN2
AGTR1		0	0		BASP1
AHCYL1		0	0		BBC3
AHNAK		0	0		BCL2L11
AHR		0	0		BCL6B
AHRR		0	1		BCR
AIF1		0	0		BHLHE41
AIM2		0	0		BIN1
AIMP1		0	1		BNIP3L
AIMP2		0	0		BRF1
AIP		0	0		BRINP1
AJAP1		0	1		C2orf40
AKAP12		1	0		CABLES1
AKR1B1		0	0		CAMK2N1
ALDH1A2		1	0		CASP2
ALOX15		0	0		CAV1
ALOX15B		0	0		CCDC67
ALPL		0	1		CDCP1
AMER1		0	0		CDH17
AMH		0	0		CDKN1C
ANAPC1		0	0		CHST10
ANGPTL4		0	0		CHUK
ANP32A		0	0		CIZ1
ANXA1		0	0		CLDN23
ANXA7		0	0		CNDP2
APAF1		0	0		CNTNAP2
APC		0	0		CREB5
APITD1		0	0		CREBBP
ARF1		0	1		CREM
ARG1		0	0		CSMD1
ARHGAP29		0	0		CTGF
ARHGEF12		0	0		CTNNA2
ARID1A		0	0		CTNNBIP1
ARID2		0	0		CUL1
ARL11		0	1		CUX1
ARL6IP5		0	0		CXCL12
ARMC10		0	0		CXXC5
ARMC5		0	0		CYB5A
ARNTL		0	0		CYB5R2
ASCL1		0	0		DAB2IP
ASS1		0	0		DCDC2
ASXL1		0	1		DFNA5
ATF3		0	1		DIABLO
ATM		0	0		DICER1
ATMIN		0	0		DIDO1
ATR		0	0		DIRAS1
AXIN1		0	0		DKK1
AXIN2		0	1		DLC1
AZGP1		0	0		DLEC1
BANP		0	0		DLEU2
BAP1		0	0		DLK1
BARD1		0	0		DNMT3A
BASP1		1	1		DSC3
BATF2		0	0		DSP
BAX		0	0		DUSP1
BBC3		0	1		DUSP22
BCL10		0	0		E2F1
BCL2L11		0	1		EBF3
BCL6B		1	0		EGLN3
BCORL1		0	0		EGR2
BCR		1	0		EHD3
BECN1		0	0		EPB41L3
BEX2		0	0		EPHA3
BHLHE41		0	1		FHIT
BIK		0	0		FLCN
BIN1		1	0		FLT3
BLCAP		0	0		FOXA1
BLID		0	0		FOXA2
BLM		0	0		FOXC1
BLNK		0	0		FOXD3
BMF		0	0		FOXO3
BMP10		0	0		FOXO6
BMP2		0	0		FZR1
BMP4		0	0		GADD45B
BMPR1A		0	0		GALR1
BMPR2		0	0		GATA4
BNIP3L		0	1		GLS2
BRCA1		0	0		GLTSCR1
BRCA2		0	0		GREM1
BRD7		0	0		GRIN2A
BRF1		1	1		GSN
BRINP1		0	1		HCAR2
BRMS1		0	0		HLTF
BRSK1		0	0		HOMER2
BTG2		0	0		HTATIP2
BTG3		0	0		IER3
BTG4		0	0		IGFBP3
BTK		0	0		IGFBP7
C2orf40		1	0		IGFBPL1
CABLES1		0	1		IKZF1
CACNA2D3		0	0		ING5
CADM1		0	0		IRF8
CADM2		0	0		IRX1
CADM3		0	0		JDP2
CADM4		0	0		KANK1
CAMK2N1		0	1		KIF1B
CAMTA1		0	0		KL
CAPG		0	0		KLF4
CASC1		0	0		KLF6
CASC2		0	0		LATS2
CASP2		1	0		LINC-PINT
CASP5		0	0		LRRC4
CASP8		0	0		MAD1L1
CAT		0	0		MAL
CAV1		1	0		MAPK10
CBFA2T3		0	0		MAPK9
CBL		0	0		MIR10A
CBX5		0	0		MIR124-1
CCAR1		0	0		MIR124-2
CCAR2		0	0		MIR1247
CCDC136		0	0		MIR148A
CCDC154		0	0		MIR193A
CCDC67		1	0		MIR196A2
CCNC		0	0		MIR196B
CCNDBP1		0	0		MIR199A1
CD4		0	0		MIR203A
CD44		0	0		MIR210
CD82		0	0		MIR23B
CDC73		0	0		MIR24-1
CDCP1		1	0		MIR27B
CDH1		0	0		MIR29C
CDH11		0	0		MIR338
CDH13		0	0		MIR340
CDH17		0	1		MIR375
CDH4		0	0		MIR941-1
CDH5		0	0		MLH1
CDK2		0	0		MNT
CDK2AP1		0	0		MTSS1
CDK6		0	0		MYBBP1A
CDKN1A		0	0		MYH9
CDKN1B		0	0		NCOA5
CDKN1C		0	1		NDRG1
CDKN2A		0	0		NEDD4L
CDKN2B		0	0		NIT2
CDKN2C		0	0		NTRK3
CDO1		0	0		NUAK1
CDX2		0	0		ONECUT1
CEACAM1		0	0		OPCML
CEBPA		0	0		OSGIN1
CEBPD		0	0		PACRG
CFTR		0	0		PAWR
CHD1		0	0		PAX6
CHD5		0	0		PCDH8
CHEK1		0	0		PCDH9
CHEK2		0	0		PEBP1
CHFR		0	0		PGR
CHST10		0	1		PHLDA3
CHUK		1	0		PLXNC1
CIC		0	0		PPARG
CITED2		0	0		PPP2CB
CIZ1		1	0		PPP2R2C
CLDN1		0	0		PPP2R5C
CLDN23		1	1		PRDM1
CLU		0	0		PRDM2
CMTM3		0	0		PRICKLE1
CMTM5		0	0		PRKAA2
CNDP2		0	1		PRKCB
CNN1		0	0		PRKCDBP
CNOT3		0	0		PRKCE
CNTNAP2		1	0		PTCH1
COPS2		0	0		PTCH2
CPNE7		0	0		PTPN2
CREB3L1		0	0		PTPRK
CREB5		0	1		RAP1GAP
CREBBP		0	1		RASL10A
CREM		1	0		RASSF1
CRNN		0	0		RASSF10
CSF2		0	0		RASSF5
CSMD1		0	1		RB1
CSNK1A1		0	0		RBM38
CSRNP1		0	0		RECK
CST5		0	0		RNH1
CST6		0	0		ROR2
CTCF		0	0		RPA1
CTCFL		0	0		RPS6KA2
CTDSPL		0	0		RTN4
CTGF		0	1		RUNX1
CTNNA2		0	1		RUNX2
CTNNA3		0	0		RUNX3
CTNNBIP1		0	1		SAFB
CTNND1		0	0		SALL2
CUL1		0	1		SALL4
CUL2		0	0		SASH1
CUL5		0	0		SFRP1
CUX1		0	1		SGMS1
CXCL10		0	0		SIAH1
CXCL12		1	0		SLC39A4
CXCL14		0	0		SLC5A8
CXCR2		0	0		SLC9A3R1
CXXC4		0	0		SMARCA2
CXXC5		1	1		SMARCA4
CYB561D2		0	0		SMARCC1
CYB5A		0	1		SOCS3
CYB5R2		1	0		SOX1
CYGB		0	0		SOX15
CYLD		0	0		SOX7
DAB2		0	0		SPINT2
DAB2IP		0	1		SPTBN1
DACH1		0	0		STK11
DACT1		0	0		SYK
DAPK1		0	0		SYNM
DAPK2		0	0		TBL2
DAPK3		0	0		TBX5
DCC		0	0		TES
DCDC2		1	0		TFAP2A
DCLRE1A		0	0		THBD
DCN		0	0		TIMP3
DCUN1D3		0	0		TMEFF1
DDB2		0	0		TNFRSF10A
DDR2		0	0		TNFSF12
DDX3X		0	0		TNFSF9
DDX58		0	0		TP53BP2
DEC1		0	0		TRIM31
DEFB1		0	0		TRIM32
DENND2D		0	0		TSC1
DFFA		0	0		TSC2
DFNA5		1	1		TSC22D1
DIABLO		0	1		TWIST2
DICER1		0	1		UBIAD1
DIDO1		0	1		UHRF2
DIRAS1		0	1		UIMC1
DIRAS3		0	0		UNC5A
DKK1		1	0		VHL
DKK3		0	0		WFDC1
DLC1		1	0		WNK2
DLEC1		1	0		WNT7A
DLEU1		0	0		WT1
DLEU2		0	1		ZBTB16
DLG1		0	0		ZBTB18
DLK1		1	0		ZBTB4
DMBT1		0	0		ZBTB48
DMD		0	0		ZFHX3
DMTF1		0	0		ZIC1
DNAJA3		0	0		ZMYND11
DNAJB1		0	0		Total: 245
DNAJB4		0	0		TSGs with expression data (not highlighted in orange above): 220
DNAJC11		0	0
DND1		0	0
DNMT1		0	0
DNMT3A		0	1
DNMT3B		0	0
DOK1		0	0
DOK2		0	0
DOK3		0	0
DPH1		0	0
DPP4		0	0
DSC3		1	1
DSP		1	0
DUSP1		0	1
DUSP22		1	0
DUSP26		0	0
DUSP5		0	0
DUSP6		0	0
DUSP9		0	0
E2F1		1	0
E2F2		0	0
E2F3		0	0
EAF1		0	0
EAF2		0	0
EBF3		1	1
ECT2		0	0
EDA2R		0	0
EDNRB		0	0
EED		0	0
EEF1A1		0	0
EEF1E1		0	0
EFNA5		0	0
EGLN1		0	0
EGLN3		0	1
EGR1		0	0
EGR2		1	0
EHD3		0	1
EHF		0	0
EI24		0	0
EIF3F		0	0
EMP1		0	0
EMP2		0	0
EPAS1		0	0
EPB41		0	0
EPB41L3		1	0
EPHA1		0	0
EPHA2		0	0
EPHA3		0	1
EPHB2		0	0
EPHB3		0	0
EPHB4		0	0
EPHB6		0	0
ERBB4		0	0
ERF		0	0
ERRFI1		0	0
ESR1		0	0
ESR2		0	0
ESRP1		0	0
ESRRB		0	0
ETS2		0	0
ETV6		0	0
EXT1		0	0
EXT2		0	0
EXTL1		0	0
EXTL2		0	0
EXTL3		0	0
EYA4		0	0
EZH1		0	0
EZH2		0	0
FABP3		0	0
FADD		0	0
FAM172A		0	0
FAM188A		0	0
FANCG		0	0
FAS		0	0
FAT1		0	0
FAT4		0	0
FBLN1		0	0
FBP1		0	0
FBXL13		0	0
FBXO25		0	0
FBXO31		0	0
FBXO32		0	0
FBXW7		0	0
FER1L4		0	0
FH		0	0
FHIT		0	1
FHL1		0	0
FLCN		0	1
FLNA		0	0
FLT3		1	0
FOXA1		1	1
FOXA2		1	0
FOXC1		1	1
FOXD3		1	0
FOXL2		0	0
FOXO1		0	0
FOXO3		0	1
FOXO4		0	0
FOXO6		0	1
FOXP1		0	0
FOXP3		0	0
FRK		0	0
FRS3		0	0
FUS		0	0
FXN		0	0
FZR1		0	1
G0S2		0	0
GABARAP		0	0
GADD45A		0	0
GADD45B		0	1
GADD45G		0	0
GADD45GIP1		0	0
GALR1		0	1
GANAB		0	0
GAS1		0	0
GAS5		0	0
GATA4		1	1
GATA5		0	0
GBP1		0	0
GGNBP2		0	0
GJA1		0	0
GJB2		0	0
GKN1		0	0
GKN2		0	0
GLI1		0	0
GLIPR1		0	0
GLS2		1	0
GLTSCR1		0	1
GLTSCR2		0	0
GNAT1		0	0
GNB2L1		0	0
GNMT		0	0
GORAB		0	0
GPC3		0	0
GPC5		0	0
GPRC5A		0	0
GPX3		0	0
GREM1		1	1
GRIN2A		1	0
GSK3B		0	0
GSN		1	0
GSTP1		0	0
GSTT1		0	0
GTPBP4		0	0
GUCY2C		0	0
H19		0	0
H2AFX		0	0
HACD4		0	0
HACE1		0	0
HBP1		0	0
HCAR2		0	1
HDAC1		0	0
HDAC3		0	0
HECA		0	0
HEPACAM		0	0
HIC1		0	0
HIF1A		0	0
HINT1		0	0
HIPK2		0	0
HIRA		0	0
HIVEP1		0	0
HIVEP3		0	0
HLTF		1	0
HNF4A		0	0
HOMER2		1	1
HOPX		0	0
HOTS		0	0
HOXB13		0	0
HPGD		0	0
HRASLS2		0	0
HRG		0	0
HSP90B1		0	0
HSPB7		0	0
HSPD1		0	0
HTATIP2		1	0
HTRA1		0	0
HTRA2		0	0
HTRA3		0	0
ID4		0	0
IDH1		0	0
IER3		1	0
IFI16		0	0
IFT88		0	0
IGF1		0	0
IGF2R		0	0
IGFALS		0	0
IGFBP3		1	1
IGFBP4		0	0
IGFBP5		0	0
IGFBP7		1	0
IGFBPL1		1	0
IKZF1		1	0
IKZF2		0	0
IKZF3		0	0
IL17A		0	0
IL17RD		0	0
IL24		0	0
ILK		0	0
ING1		0	0
ING2		0	0
ING3		0	0
ING4		0	0
ING5		0	1
INPP4B		0	0
INTS6		0	0
IQGAP2		0	0
IRF1		0	0
IRF3		0	0
IRF4		0	0
IRF5		0	0
IRF8		1	1
IRX1		1	1
ISG15		0	0
ITGA5		0	0
ITGA7		0	0
ITGAV		0	0
ITGB1		0	0
ITGB3		0	0
JDP2		0	1
JUP		0	0
KANK1		0	1
KAT5		0	0
KCNRG		0	0
KDM3A		0	0
KDM3B		0	0
KDM5A		0	0
KDM6A		0	0
KDM8		0	0
KIF1B		0	1
KIF7		0	0
KISS1		0	0
KL		1	1
KLF10		0	0
KLF4		0	1
KLF5		0	0
KLF6		0	1
KLK10		0	0
KLK6		0	0
KMT2C		0	0
KRIT1		0	0
KRT19		0	0
L3MBTL4		0	0
LAT2		0	0
LATS1		0	0
LATS2		0	1
LEFTY1		0	0
LEFTY2		0	0
LGALS7		0	0
LHX4		0	0
LHX6		0	0
LIFR		0	0
LIMA1		0	0
LIMD1		0	0
LIN9		0	0
LINC-PINT		0	1
LITAF		0	0
LLGL1		0	0
LMNTD1		0	0
LOX		0	0
LRIG1		0	0
LRIG3		0	0
LRMP		0	0
LRP1B		0	0
LRRC3B		0	0
LRRC4		0	1
LSAMP		0	0
LTF		0	0
LXN		0	0
LZTS1		0	0
MAD1L1		0	1
MADD		0	0
MAL		0	1
MAP2K4		0	0
MAP3K4		0	0
MAP3K8		0	0
MAP4K1		0	0
MAPK10		0	1
MAPK9		0	1
MARCKS		0	0
MARVELD1		0	0
MAT2A		0	0
MAX		0	0
MBD4		0	0
MCC		0	0
MCM9		0	0
MCPH1		0	0
MDC1		0	0
MEG3		0	0
MEN1		0	0
MFSD2A		0	0
MIA		0	0
MIA2		0	0
MIR1-1		0	0
MIR1-2		0	0
MIR100		0	0
MIR101-1		0	0
MIR101-2		0	0
MIR106A		0	0
MIR107		0	0
MIR10A		1	0
MIR122		0	0
MIR1226		0	0
MIR124-1		0	1
MIR124-2		1	0
MIR124-3		0	0
MIR1247		1	0
MIR125A		0	0
MIR125B1		0	0
MIR125B2		0	0
MIR126		0	0
MIR127		0	0
MIR129-1		0	0
MIR129-2		0	0
MIR1291		0	0
MIR1297		0	0
MIR130A		0	0
MIR132		0	0
MIR133A1		0	0
MIR133A2		0	0
MIR134		0	0
MIR135A1		0	0
MIR135A2		0	0
MIR136		0	0
MIR137		0	0
MIR138-1		0	0
MIR138-2		0	0
MIR140		0	0
MIR141		0	0
MIR142		0	0
MIR143		0	0
MIR145		0	0
MIR146A		0	0
MIR147A		0	0
MIR148A		1	1
MIR148B		0	0
MIR149		0	0
MIR150		0	0
MIR152		0	0
MIR155		0	0
MIR15A		0	0
MIR16-1		0	0
MIR16-2		0	0
MIR17		0	0
MIR181A1		0	0
MIR181A2		0	0
MIR181B1		0	0
MIR181B2		0	0
MIR181C		0	0
MIR182		0	0
MIR183		0	0
MIR185		0	0
MIR186		0	0
MIR187		0	0
MIR18A		0	0
MIR18B		0	0
MIR192		0	0
MIR193A		1	0
MIR193B		0	0
MIR194-1		0	0
MIR194-2		0	0
MIR195		0	0
MIR196A2		0	1
MIR196B		1	1
MIR198		0	0
MIR199A1		0	1
MIR200A		0	0
MIR200B		0	0
MIR200C		0	0
MIR203A		1	0
MIR204		0	0
MIR205		0	0
MIR206		0	0
MIR20A		0	0
MIR210		1	0
MIR211		0	0
MIR214		0	0
MIR215		0	0
MIR217		0	0
MIR218-1		0	0
MIR218-2		0	0
MIR219A1		0	0
MIR22		0	0
MIR222		0	0
MIR223		0	0
MIR23A		0	0
MIR23B		1	0
MIR24-1		1	0
MIR25		0	0
MIR26A1		0	0
MIR26A2		0	0
MIR26B		0	0
MIR27A		0	0
MIR27B		1	0
MIR28		0	0
MIR296		0	0
MIR29A		0	0
MIR29B1		0	0
MIR29C		0	1
MIR302B		0	0
MIR30A		0	0
MIR30C1		0	0
MIR31		0	0
MIR320A		0	0
MIR326		0	0
MIR329-1		0	0
MIR335		0	0
MIR338		1	1
MIR33A		0	0
MIR340		0	1
MIR34A		0	0
MIR34B		0	0
MIR34C		0	0
MIR367		0	0
MIR370		0	0
MIR375		1	0
MIR378A		0	0
MIR383		0	0
MIR409		0	0
MIR410		0	0
MIR422A		0	0
MIR424		0	0
MIR449A		0	0
MIR449B		0	0
MIR451A		0	0
MIR483		0	0
MIR486-1		0	0
MIR487B		0	0
MIR490		0	0
MIR493		0	0
MIR494		0	0
MIR495		0	0
MIR497		0	0
MIR502		0	0
MIR503		0	0
MIR504		0	0
MIR505		0	0
MIR508		0	0
MIR509-3		0	0
MIR511		0	0
MIR517A		0	0
MIR519D		0	0
MIR520B		0	0
MIR520C		0	0
MIR551A		0	0
MIR574		0	0
MIR615		0	0
MIR636		0	0
MIR7-1		0	0
MIR7-2		0	0
MIR7-3		0	0
MIR708		0	0
MIR874		0	0
MIR888		0	0
MIR9-1		0	0
MIR9-2		0	0
MIR9-3		0	0
MIR941-1		0	1
MIR98		0	0
MIR99A		0	0
MIRLET7A1		0	0
MIRLET7A2		0	0
MIRLET7A3		0	0
MIRLET7B		0	0
MIRLET7C		0	0
MIRLET7D		0	0
MIRLET7E		0	0
MIRLET7F1		0	0
MIRLET7F2		0	0
MIRLET7G		0	0
MIRLET7I		0	0
MLH1		0	1
MLH3		0	0
MME		0	0
MNT		0	1
MOB1A		0	0
MOB1B		0	0
MRVI1		0	0
MSH2		0	0
MSMB		0	0
MST1		0	0
MST1R		0	0
MT1DP		0	0
MT1F		0	0
MT1G		0	0
MT1M		0	0
MT2A		0	0
MTAP		0	0
MTSS1		1	0
MTUS1		0	0
MUS81		0	0
MXI1		0	0
MYBBP1A		0	1
MYH9		0	1
MYO18B		0	0
MYO1A		0	0
MZB1		0	0
NAPEPLD		0	0
NBN		0	0
NCOA4		0	0
NCOA5		0	1
NDN		0	0
NDRG1		0	1
NDRG2		0	0
NDRG4		0	0
NDST4		0	0
NEDD4		0	0
NEDD4L		1	1
NEURL1		0	0
NF1		0	0
NF2		0	0
NFATC2		0	0
NFKB1		0	0
NGFR		0	0
NINJ1		0	0
NIT2		1	0
NKX2-8		0	0
NKX3-1		0	0
NME1		0	0
NNAT		0	0
NOL7		0	0
NOTCH1		0	0
NOTCH2		0	0
NOTCH3		0	0
NOV		0	0
NPAS2		0	0
NPM1		0	0
NPRL2		0	0
NR0B2		0	0
NR1I2		0	0
NR2C2		0	0
NR4A1		0	0
NR4A3		0	0
NRBP1		0	0
NRCAM		0	0
NRF1		0	0
NRSN2		0	0
NTRK3		0	1
NUAK1		1	1
NUMB		0	0
NUP98		0	0
NUPR1		0	0
OLFM4		0	0
ONECUT1		0	1
OPCML		0	1
OSCP1		0	0
OSGIN1		0	1
PACRG		0	1
PAEP		0	0
PAFAH1B1		0	0
PAIP2		0	0
PALB2		0	0
PANO1		0	0
PANX2		0	0
PARK2		0	0
PARK7		0	0
PARP1		0	0
PAWR		0	1
PAX4		0	0
PAX5		0	0
PAX6		1	0
PBRM1		0	0
PCDH10		0	0
PCDH17		0	0
PCDH8		1	0
PCDH9		0	1
PCDHGC3		0	0
PCGF2		0	0
PDCD4		0	0
PDCD5		0	0
PDGFRL		0	0
PDLIM4		0	0
PDS5B		0	0
PDSS2		0	0
PDX1		0	0
PEA15		0	0
PEBP1		0	1
PEG3		0	0
PER2		0	0
PF4		0	0
PFN1		0	0
PGR		1	0
PGRMC2		0	0
PHACTR4		0	0
PHB		0	0
PHC3		0	0
PHF6		0	0
PHLDA2		0	0
PHLDA3		0	1
PHLPP1		0	0
PHLPP2		0	0
PHOX2A		0	0
PIAS1		0	0
PIN1		0	0
PINX1		0	0
PIWIL2		0	0
PKD1		0	0
PKNOX1		0	0
PLA2G16		0	0
PLA2G2A		0	0
PLA2G7		0	0
PLA2R1		0	0
PLAGL1		0	0
PLCB3		0	0
PLCD1		0	0
PLCE1		0	0
PLD1		0	0
PLEKHO1		0	0
PLK1		0	0
PLK2		0	0
PLK5		0	0
PLXNC1		0	1
PML		0	0
PNN		0	0
POU2F3		0	0
POU6F2		0	0
PPARA		0	0
PPARG		1	0
PPM1A		0	0
PPM1L		0	0
PPP1CA		0	0
PPP1R1B		0	0
PPP2CA		0	0
PPP2CB		0	1
PPP2R1B		0	0
PPP2R2C		0	1
PPP2R4		0	0
PPP2R5C		0	1
PPP3CC		0	0
PRDM1		0	1
PRDM11		0	0
PRDM2		1	1
PRDM4		0	0
PRDM5		0	0
PRICKLE1		1	1
PRKAA1		0	0
PRKAA2		1	1
PRKAR1A		0	0
PRKCB		1	0
PRKCD		0	0
PRKCDBP		1	0
PRKCE		0	1
PRODH		0	0
PROX1		0	0
PRR5		0	0
PTCH1		0	1
PTCH2		1	0
PTCSC3		0	0
PTEN		0	0
PTENP1		0	0
PTGDR		0	0
PTPN1		0	0
PTPN11		0	0
PTPN12		0	0
PTPN13		0	0
PTPN2		0	1
PTPN23		0	0
PTPN6		0	0
PTPRC		0	0
PTPRD		0	0
PTPRJ		0	0
PTPRK		0	1
PTPRT		0	0
PWAR4		0	0
PYCARD		0	0
PYHIN1		0	0
RAB25		0	0
RAB7A		0	0
RAD23B		0	0
RAD51C		0	0
RANBP9		0	0
RAP1A		0	0
RAP1GAP		1	1
RARB		0	0
RARRES3		0	0
RASAL1		0	0
RASAL2		0	0
RASL10A		0	1
RASL10B		0	0
RASL11A		0	0
RASSF1		1	0
RASSF10		1	0
RASSF2		0	0
RASSF3		0	0
RASSF4		0	0
RASSF5		1	1
RASSF8		0	0
RB1		0	1
RB1CC1		0	0
RBBP7		0	0
RBBP8		0	0
RBL1		0	0
RBL2		0	0
RBM14		0	0
RBM38		1	0
RBM4		0	0
RBM5		0	0
RBM6		0	0
RBMS3		0	0
RBMX		0	0
RBP1		0	0
RCHY1		0	0
RECK		0	1
RFWD2		0	0
RHOA		0	0
RHOB		0	0
RHOBTB2		0	0
RINT1		0	0
RITA1		0	0
RNASEL		0	0
RNASET2		0	0
RND3		0	0
RNF111		0	0
RNF144A		0	0
RNF180		0	0
RNF8		0	0
RNH1		0	1
ROBO1		0	0
ROR2		1	0
RPA1		0	1
RPL10		0	0
RPL11		0	0
RPL5		0	0
RPRM		0	0
RPS6KA2		0	1
RPS6KA6		0	0
RTN4		0	1
RTN4IP1		0	0
RUNX1		0	1
RUNX2		0	1
RUNX3		1	1
S100A11		0	0
S100A2		0	0
SAA1		0	0
SAFB		0	1
SAFB2		0	0
SALL2		0	1
SALL4		1	0
SAMD9L		0	0
SASH1		0	1
SCGB3A1		0	0
SCRIB		0	0
SCUBE2		0	0
SCYL1		0	0
SDHA		0	0
SDHB		0	0
SDHD		0	0
SEC14L2		0	0
SELENBP1		0	0
SEMA3B		0	0
SEMA3F		0	0
SEPT4		0	0
SERPINB5		0	0
SERPINI2		0	0
SETD2		0	0
SFN		0	0
SFRP1		1	0
SFRP2		0	0
SFRP4		0	0
SFRP5		0	0
SGMS1		0	1
SH2B3		0	0
SH3GLB1		0	0
SHISA3		0	0
SHPRH		0	0
SHQ1		0	0
SIAH1		0	1
SIK1		0	0
SIRT1		0	0
SIRT2		0	0
SIRT3		0	0
SIRT4		0	0
SIRT6		0	0
SKIL		0	0
SKP2		0	0
SLC39A1		0	0
SLC39A4		1	0
SLC5A8		1	0
SLC9A3R1		1	0
SLIT2		0	0
SLX4		0	0
SMAD2		0	0
SMAD4		0	0
SMARCA2		0	1
SMARCA4		0	1
SMARCB1		0	0
SMARCC1		0	1
SMCHD1		0	0
SMYD4		0	0
SNORD50A		0	0
SOCS1		0	0
SOCS3		0	1
SOD2		0	0
SOX1		0	1
SOX11		0	0
SOX15		1	0
SOX7		0	1
SP100		0	0
SPARC		0	0
SPARCL1		0	0
SPI1		0	0
SPINK7		0	0
SPINT2		1	0
SPOP		0	0
SPRY2		0	0
SPRY4		0	0
SPTBN1		1	1
SRGAP3		0	0
SRPX		0	0
SSBP2		0	0
ST13		0	0
ST20		0	0
ST5		0	0
ST7		0	0
STARD13		0	0
STAT1		0	0
STAT3		0	0
STAT5A		0	0
STK10		0	0
STK11		0	1
STRADA		0	0
STUB1		0	0
SUFU		0	0
SUZ12		0	0
SYK		1	1
SYNM		1	0
SYNPO2		0	0
SYT13		0	0
TAGLN		0	0
TANK		0	0
TAT		0	0
TBL2		1	1
TBRG1		0	0
TBX5		1	1
TCEAL7		0	0
TCEB3		0	0
TCF3		0	0
TCF4		0	0
TCF7L2		0	0
TCHP		0	0
TDGF1		0	0
TDRG1		0	0
TES		1	0
TET2		0	0
TFAP2A		0	1
TFPI2		0	0
TGFB1		0	0
TGFBI		0	0
TGFBR2		0	0
TGFBR3		0	0
TGM3		0	0
THBD		1	0
THBS1		0	0
THRA		0	0
THRB		0	0
THSD1		0	0
THY1		0	0
TIMP3		0	1
TMEFF1		0	1
TMEFF2		0	0
TMEM127		0	0
TMPRSS11A		0	0
TMPRSS6		0	0
TNFAIP3		0	0
TNFAIP8L2		0	0
TNFRSF10A		1	1
TNFRSF10B		0	0
TNFRSF12A		0	0
TNFRSF18		0	0
TNFSF12		1	0
TNFSF9		1	1
TNK1		0	0
TOM1L2		0	0
TOPORS		0	0
TP53		0	0
TP53BP1		0	0
TP53BP2		0	1
TP53COR1		0	0
TP53INP1		0	0
TP63		0	0
TP73		0	0
TPTE2		0	0
TREX2		0	0
TRIM13		0	0
TRIM15		0	0
TRIM24		0	0
TRIM3		0	0
TRIM31		0	1
TRIM32		0	1
TRIM35		0	0
TRIM62		0	0
TRIT1		0	0
TSC1		1	0
TSC2		0	1
TSC22D1		0	1
TSG101		0	0
TSLP		0	0
TSPAN13		0	0
TSPAN32		0	0
TSSC4		0	0
TTC4		0	0
TTF1		0	0
TUSC1		0	0
TUSC2		0	0
TUSC7		0	0
TWIST2		1	1
TXNIP		0	0
UBE2QL1		0	0
UBE4B		0	0
UBIAD1		1	0
UCHL1		0	0
UFL1		0	0
UHRF2		1	1
UIMC1		1	0
UNC5A		0	1
UNC5B		0	0
UNC5C		0	0
UNC5D		0	0
USP12		0	0
USP33		0	0
UVRAG		0	0
VDR		0	0
VEGFA		0	0
VEZT		0	0
VHL		1	0
VIL1		0	0
VIM		0	0
VPS53		0	0
VSNL1		0	0
VTRNA2-1		0	0
VWA5A		0	0
WDR11		0	0
WDR48		0	0
WFDC1		1	0
WHSC1L1		0	0
WIF1		0	0
WISP3		0	0
WNK2		1	0
WNT11		0	0
WNT5A		0	0
WNT7A		0	1
WT1		1	1
WWOX		0	0
XAF1		0	0
XIST		0	0
XPO5		0	0
XRCC5		0	0
YAP1		0	0
YPEL3		0	0
ZBTB16		0	1
ZBTB18		0	1
ZBTB4		0	1
ZBTB48		1	0
ZBTB7C		0	0
ZC3H10		0	0
ZDHHC2		0	0
ZFAS1		0	0
ZFHX3		0	1
ZFP36		0	0
ZFP36L2		0	0
ZFP82		0	0
ZHX2		0	0
ZIC1		1	0
ZMYND10		0	0
ZMYND11		0	1
ZNF185		0	0
ZNF292		0	0
ZNF366		0	0
ZNF382		0	0
ZNF668		0	0
ZYX		0	0
Total		116	165
