# Supplementary material for: Common DNA methylation dynamics in endometriod adenocarcinoma and glioblastoma suggest universal epigenomic alterations in tumorigenesis
Source: Commun Biol. 2021 May 21;4:607. doi: 10.1038/s42003-021-02094-1 (PMC8140130; doi:10.1038/s42003-021-02094-1)
Supplement: Supplementary file 6 — Supplementary Data 4 [file 42003_2021_2094_MOESM6_ESM.xlsx]

## Sheet: EAC hyperDMRs
Supplementary Data 4
EAC hyperDMRs overlapping active enhancers and not promoters GREAT8 GO Biological Processes significant terms (terms significant in both the binomial and hypergenometric tests (BinomFDRQ<=0.05 and HyperFDRQ<=0.05, were within the top 500 ranked binomial test terms, and had a region fold change of 2 or greater)).
# Ontology	ID	Desc	BinomRank	BinomP	BinomBonfP	BinomFdrQ	RegionFoldEnrich	ExpRegions	ObsRegions	GenomeFrac	SetCov	HyperRank	HyperP	HyperBonfP	HyperFdrQ	GeneFoldEnrich	ExpGenes	ObsGenes	TotalGenes	GeneSetCov	TermCov	Regions	Genes
GO Biological Process	GO:0007179	transforming growth factor beta receptor signaling pathway	163	6.31698e-33	6.59493e-29	4.04597e-31	2.37779	102.196	243	0.0135863	0.0323052	726	0.000357897	1	0.00514662	1.46206	40.3541	59	126	0.0102112	0.468254	0.051690545746,0.0522907651779,0.0529697402576,0.0555727988297,0.0558814016465,0.0561919561857,0.0572546084065,0.0574942922255,0.0575553383293,0.0576464914825,0.0582106382097,0.0585183886625,0.0596409357836,0.0598609259486,0.0602340828128,0.060477757726,0.06061280965,0.0611140055235,0.0614987350874,0.0616412551105,0.0618169799958,0.0623235415765,0.0625742658594,0.0626750902205,0.0630386030598,0.0…	ACVRL1,ARHGEF18,BAMBI,BMPR1A,CCL2,CDK8,CDKN2B,CGN,CITED2,ENG,F11R,FERMT2,FMOD,FUT8,GDF5,HIPK2,KLF10,LEFTY1,LTBP2,LTBP4,MAP3K1,MSTN,MYC,NCOR1,NCOR2,NEDD4L,NODAL,PARD3,PARP1,PDGFA,PDGFB,PDGFRB,PMEPA1,PML,PPM1A,PPP1CA,PPP1CB,PPP1CC,PRKCZ,SKI,SMAD3,SMAD5,SMAD6,SMAD7,STUB1,TAB1,TFDP1,TGFB1,TGFB3,TGFBR1,TGFBR2,TGFBR3,TGFBRAP1,TGIF1,TGIF2,UBE2D1,USP9X,WFIKKN2,WWTR1
GO Biological Process	GO:0045668	negative regulation of osteoblast differentiation	164	7.15242e-33	7.46712e-29	4.55312e-31	3.49514	37.4806	131	0.00498279	0.0174156	794	0.000670615	1	0.00881766	1.89234	10.5689	20	33	0.0034614	0.606061	0.0510300792313,0.051351954719,0.0533094008894,0.0533557178205,0.0571414923155,0.0571621371629,0.0585183886625,0.059655479182,0.0598831515964,0.0599835498164,0.0624625504202,0.0625742658594,0.0629409527538,0.0633029644662,0.0644876606113,0.0668054657047,0.0673994243346,0.0678477477054,0.0680801628788,0.0690224797423,0.0693960158061,0.069513882827,0.0698089602584,0.070616329678,0.0715736176238,0.0…	AXIN2,CDK6,HAND2,HDAC4,HDAC5,HDAC7,ID2,IGFBP5,LIMD1,LRP5,NOTCH1,PTCH1,SFRP1,SKI,SMAD3,SOX2,SUFU,TNF,TOB1,TWIST2
GO Biological Process	GO:0048844	artery morphogenesis	178	1.503e-30	1.56913e-26	8.81534e-29	2.75693	62.3883	172	0.0082941	0.0228663	289	3.92117e-08	0.00040937	1.41651e-06	2.21167	15.373	34	48	0.00588439	0.708333	0.0516306274951,0.0539300919068,0.05562229781,0.0572546084065,0.0574654195887,0.0589770987015,0.0595705496371,0.0596768036971,0.0598831515964,0.0612725088533,0.0614987350874,0.0618169799958,0.0619830534079,0.0627875108746,0.0630386030598,0.0634361138581,0.0635605411187,0.0642756119003,0.0646373587702,0.0656477775488,0.0666715448565,0.0666974890875,0.0671003336611,0.0672632152252,0.0673942261,0.06…	APOB,CHD7,CITED2,DLL4,ENG,EYA1,FOXC1,FOXC2,FOXF1,FOXS1,HAND2,HES1,HEY1,HOXA1,JAG1,LRP1,MYLK,NOTCH1,PDGFRB,PROX1,PRRX1,PRRX2,RBPJ,SMAD7,SOX4,SRF,STRA6,TBX1,TBX2,TFAP2B,TGFBR1,VEGFA,WNT11,ZMIZ1
GO Biological Process	GO:0060840	artery development	189	7.74626e-30	8.0871e-26	4.27889e-28	2.59628	71.6408	186	0.00952417	0.0247275	240	3.71531e-09	3.87879e-05	1.61616e-07	2.21404	17.6149	39	55	0.00674974	0.709091	0.0516306274951,0.0539300919068,0.05562229781,0.0572546084065,0.0574654195887,0.0589770987015,0.0595705496371,0.0596768036971,0.0598831515964,0.0612725088533,0.0614987350874,0.0618169799958,0.0619830534079,0.0627875108746,0.0630386030598,0.0634361138581,0.0635605411187,0.0642756119003,0.0646373587702,0.0656477775488,0.0666715448565,0.0666974890875,0.0671003336611,0.0672632152252,0.0673942261,0.06…	ACVR2B,ACVRL1,APOB,CHD7,CITED2,DLL4,ENG,EYA1,FOXC1,FOXC2,FOXF1,FOXS1,GLI3,HAND2,HES1,HEY1,HOXA1,JAG1,LRP1,MYLK,NKX3-1,NOTCH1,PDGFRB,PROX1,PRRX1,PRRX2,RBPJ,SHH,SMAD7,SOX4,SRF,STRA6,TBX1,TBX2,TFAP2B,TGFBR1,VEGFA,WNT11,ZMIZ1
GO Biological Process	GO:0006909	phagocytosis	193	1.90095e-29	1.9846e-25	1.02829e-27	2.31589	98.4501	228	0.0130883	0.0303111	566	4.93019e-05	0.514712	0.000909385	1.50502	44.5176	67	139	0.0115957	0.482014	0.05294205953,0.0537079260434,0.0553592027454,0.055421242918,0.057105714666,0.0574654195887,0.0584296175878,0.0596768036971,0.0598609259486,0.0602823858937,0.0605745881897,0.06061280965,0.0610112158085,0.0612725088533,0.0624633765039,0.0628419923794,0.0635139812876,0.0635276399691,0.0637510383452,0.0646509611854,0.066146888353,0.0662015255565,0.0662522264327,0.0667061337326,0.0670060508627,0.0677…	ABCA1,ABCA7,ABL1,ACTB,ACTG1,ACTR2,ADORA1,ADORA2A,ALOX15,ANXA11,ARPC5,BAIAP2,CD247,CD93,CDC42,COLEC12,CORO1C,DOCK1,FCER1G,FCGR2A,FCGR3A,FCN2,FYN,GAS6,GATA2,GRB2,HSP90AA1,HSP90AB1,IGLL5,IRF8,ITPR1,ITPR2,ITPR3,LBP,LIMK1,LRP1,LYN,MAPK1,MAPK3,MARCO,MEGF10,MYH2,MYO10,MYO7A,NCKIPSD,PEAR1,PIK3R1,PIP5K1C,PLCG1,PLCG2,PPAPDC1A,PRKCE,PTK2,RAB20,RAB7A,RARA,SCARB1,SRC,SYK,TGM2,TUB,TULP1,UNC13D,VAV2,VAV3,WASF2,…
GO Biological Process	GO:2001243	negative regulation of intrinsic apoptotic signaling pathway	201	4.80588e-29	5.01734e-25	2.49619e-27	3.66997	29.4281	108	0.00391227	0.0143579	890	0.00141072	1	0.0165482	1.69694	14.7324	25	46	0.00432676	0.543478	0.0534056562535,0.0553735014046,0.0558814016465,0.0581115799661,0.0601928355347,0.062169656941,0.0639484999904,0.0639685826207,0.0642775855976,0.0662226331639,0.0667084106722,0.0668587225325,0.0674581619105,0.0683848934702,0.069214181763,0.0695194105007,0.0696539540026,0.0701879249564,0.0704494161973,0.0705241310642,0.0745172438918,0.074922765929,0.0751872789593,0.0753127862684,0.0756809782815,0.…	ACKR3,AKT1,ARHGEF2,BCL2,CD44,CLU,CXCL12,DDX3X,EPO,ING2,KDM1A,KIAA1967,MAPK7,NDUFA13,NOC2L,PPIF,SFRP2,SNAI1,SNAI2,SOD2,SRC,TMEM161A,TRIM32,URI1,WFS1
GO Biological Process	GO:0071560	cellular response to transforming growth factor beta stimulus	206	9.54188e-29	9.96172e-25	4.83579e-27	2.01722	150.207	303	0.019969	0.0402818	469	9.87097e-06	0.103053	0.000219729	1.52115	49.9622	76	156	0.0131533	0.487179	0.051690545746,0.0522907651779,0.05294205953,0.0529697402576,0.0533094008894,0.0555727988297,0.0558814016465,0.0561919561857,0.0572546084065,0.0574942922255,0.0575553383293,0.0576464914825,0.0582106382097,0.0585183886625,0.0586151899538,0.0596409357836,0.0598609259486,0.0602340828128,0.0603144175559,0.060477757726,0.06061280965,0.0607105594096,0.0610689981788,0.0611140055235,0.0614987350874,0.061…	ACVRL1,ARG1,ARHGEF18,BAMBI,BMPR1A,CCL2,CDK8,CDKN2B,CGN,CITED2,CLEC3B,COL1A1,COL4A2,CYP11A1,ENG,F11R,FERMT2,FMOD,FUT8,GDF5,HIPK2,KLF10,LEFTY1,LTBP2,LTBP4,MAP3K1,MAPK7,MEF2C,MSTN,MYC,NCOR1,NCOR2,NEDD4L,NODAL,PARD3,PARP1,PDE2A,PDGFA,PDGFB,PDGFRB,PMEPA1,PML,PPM1A,PPP1CA,PPP1CB,PPP1CC,PRKCZ,SFRP1,SKI,SMAD3,SMAD5,SMAD6,SMAD7,SOX6,SOX9,STUB1,TAB1,TFDP1,TGFB1,TGFB3,TGFBR1,TGFBR2,TGFBR3,TGFBRAP1,TGIF1,TGI…
GO Biological Process	GO:0043467	regulation of generation of precursor metabolites and energy	209	1.25462e-28	1.30982e-24	6.26708e-27	2.99235	47.1202	141	0.00626432	0.018745	1004	0.0028223	1	0.0293474	1.56118	19.2162	30	60	0.00519211	0.5	0.0562568474356,0.057068808012,0.0576464914825,0.0582106382097,0.0588211162043,0.0605605026235,0.062169656941,0.0624625504202,0.0639484999904,0.0644093811576,0.0646412158061,0.0657189127928,0.0662226331639,0.0673994243346,0.0674581619105,0.0683365681753,0.0690224797423,0.069214181763,0.0698089602584,0.0701427440732,0.0701879249564,0.0716479455094,0.0728667225462,0.0738186281164,0.0747410812657,0.…	ADRA1B,AKT1,AKT2,C1QTNF2,CISD1,DDIT4,GCK,GFPT1,GRB10,HDAC4,IER3,IGF1,IGF2,INSR,IRS1,IRS2,MNF1,NCOR1,NOA1,NOS2,PPARA,PPIF,PPP1CA,PPP1CB,PPP1CC,PPP1R3B,PRDM16,PRKAG2,SORBS1,TRAP1
GO Biological Process	GO:0043647	inositol phosphate metabolic process	219	9.67101e-28	1.00965e-23	4.61029e-26	3.17391	39.3836	125	0.00523578	0.0166179	988	0.00275406	1	0.0291016	1.58956	17.6149	28	55	0.00484597	0.509091	0.0545131677927,0.0548933172755,0.0557753629322,0.0580175834407,0.0597302309551,0.0605605026235,0.0616511764286,0.0624198591634,0.063973878489,0.0640786682146,0.0640916992926,0.0647798934707,0.0648474482033,0.0669279629082,0.0684330756716,0.0690524771158,0.0696298049689,0.0700251611232,0.0709012986623,0.0725481867401,0.0729111179597,0.0730397373518,0.0755452088038,0.0763825610696,0.0766406884393,…	CALM1,CALM2,CALM3,INPP4A,INPP5A,INPP5J,INPPL1,IP6K2,IP6K3,IPPK,ISYNA1,ITPK1,ITPKA,ITPKB,MTMR2,MTMR7,NUDT10,NUDT11,NUDT4,PLCB2,PLCB3,PLCD1,PLCD3,PLCG1,PLCG2,PLCH2,PLD4,PTH2
GO Biological Process	GO:0007219	Notch signaling pathway	221	1.86134e-27	1.94324e-23	8.79294e-26	2.16746	112.574	244	0.014966	0.0324382	548	4.2427e-05	0.442938	0.000808281	1.54828	38.7527	60	121	0.0103842	0.495868	0.0510300792313,0.0518584241846,0.0526336893919,0.0560021005111,0.0574882956258,0.0579613554103,0.0582106382097,0.0589770987015,0.0595705496371,0.0598609259486,0.0598831515964,0.0601559122099,0.06061280965,0.061978718934,0.0623235415765,0.0626313550398,0.0629409527538,0.0630133862466,0.063144348847,0.0632029217405,0.0634361138581,0.0635139812876,0.064568923328,0.0646230172249,0.0646373587702,0.06…	AGO2,APH1B,APP,ARRB1,ASCL1,CDK6,CDK8,CHAC1,CREB1,CREBBP,DLK1,DLL1,DLL4,DTX1,EP300,EPN1,EPN2,FBXW7,FOXC1,FOXC2,FOXS1,GMDS,HDAC5,HDAC7,HES1,HEY1,HEYL,HOXD3,IL2RA,ITGB1BP1,JAG1,LFNG,MAML2,MAML3,MESP2,MIB1,MYC,NCOR1,NCOR2,NEURL,NEURL1B,NOTCH1,NOTCH3,NOTCH4,PSEN1,PSEN2,RBPJ,RBX1,SNAI1,SNAI2,SPEN,TBL1X,TBL1XR1,TLE1,TLE2,TLE3,TMEM100,TNRC6C,TP63,ZNF423
GO Biological Process	GO:0001570	vasculogenesis	235	4.37598e-26	4.56852e-22	1.94405e-24	2.30848	87.5033	202	0.011633	0.0268546	357	4.29591e-07	0.00448493	1.25628e-05	1.92852	21.7784	42	68	0.00726895	0.617647	0.0510300792313,0.0523702253883,0.0556332122507,0.0570603133649,0.0572546084065,0.0573668990019,0.0579737115377,0.0583886102722,0.0586105302243,0.0590252203401,0.0596768036971,0.0598831515964,0.0612725088533,0.0614987350874,0.0615093186558,0.0615472122744,0.0625903850148,0.0630386030598,0.0642775855976,0.0644093811576,0.0660211586388,0.0660388568209,0.0662202064896,0.0671003336611,0.0673293220738…	ACKR3,AGGF1,CITED2,CTNNB1,EGFL7,ENG,EPHA2,FBXW7,FOXF1,FOXM1,GJC1,HDAC7,HEG1,HEY1,HHEX,MYO18B,MYO1E,NKX2-5,NOTCH1,PAXIP1,PDGFRB,PITX2,PTK2,PTPRJ,QKI,SHH,SMARCA4,SMO,SOX17,T,TBX5,TDGF1,TEAD2,TGFBR2,TMEM100,TNNI3,VEGFA,WNT7A,WNT7B,WT1,ZFP36L1,ZMIZ1
GO Biological Process	GO:0043627	response to estrogen stimulus	244	2.31322e-25	2.41501e-21	9.89757e-24	2.04492	125.677	257	0.016708	0.0341665	316	8.97449e-08	0.000936937	2.96499e-06	1.68839	43.2365	73	135	0.0126341	0.540741	0.050935216355,0.0518584241846,0.0533094008894,0.0534056562535,0.0553735014046,0.0560021005111,0.0598609259486,0.0599835498164,0.0600991442785,0.0602340828128,0.0604650088734,0.06061280965,0.060678351007,0.0623235415765,0.0625903850148,0.0627875108746,0.0630133862466,0.0630386030598,0.063144348847,0.0635139812876,0.0636232354691,0.0644250160298,0.0646230172249,0.0649200256929,0.0651541437348,0.06…	ADCYAP1R1,ALDH1A2,ARNT2,ARSB,ASH2L,BDH1,BGLAP,BID,CCND1,CITED2,CITED4,CRIPAK,CTGF,CTNNA1,CTNNB1,CYP11A1,DTYMK,DUSP1,EGFR,EP300,EPO,ETS1,F7,FOXA1,GAL,GATA3,GATA4,GATA6,GHRHR,GHRL,GPER,HMOX1,HSP90AA1,HTR5A,IGF2,IGFBP2,IL10,IL4R,MAPK1,MMP14,MSTN,MSX2,MYOD1,MYOG,NCOR2,NR2F2,PDGFA,PDGFB,PDGFRB,PPARG,PRL,PTK2,PTPRN,RAMP3,RARA,RGS9,SERPINA1,SERPINB9,SFRP1,SLC6A1,SMAD6,SOCS2,SSTR1,STAT3,TBL1X,TGFB1,TGFB3…
GO Biological Process	GO:0007009	plasma membrane organization	248	5.49366e-25	5.73538e-21	2.31265e-23	2.38321	75.9478	181	0.0100968	0.0240628	973	0.00248305	1	0.0266424	1.41663	34.5892	49	108	0.00848044	0.453704	0.0529697402576,0.0530449821449,0.0533557178205,0.0540893520938,0.0544912239935,0.0571414923155,0.0584677266987,0.0585639549807,0.0587695118807,0.0603144175559,0.0611363229379,0.0618197670624,0.062169656941,0.0637292767098,0.0639559788051,0.0644876606113,0.0645009446135,0.0645719533014,0.0648114063876,0.0649229455192,0.0660119029399,0.0661000352861,0.0662522264327,0.0667061337326,0.0674581619105,…	A4GALT,AKT1,AKT2,ANK1,ANK2,ANK3,ANO6,BBS1,BBS2,CDH1,COL5A1,CRB3,DLG1,DYSF,EHD2,FA2H,FNBP1L,GAS6,GOLPH3,KRT18,LAMA5,MICALL1,MYH10,MYH2,MYOF,MYRF,NDRG1,NFASC,NKD2,PACS2,PACSIN1,PACSIN2,PDZK1,PLEKHF1,PLSCR1,PLSCR3,PRKCZ,PTCH1,RAB31,RAB8A,RAMP1,RAMP3,SPTB,SPTBN1,SYT7,TESC,VAMP3,WNT4,ZDHHC22
GO Biological Process	GO:0043433	negative regulation of sequence-specific DNA binding transcription factor activity	252	1.00859e-24	1.05297e-20	4.17844e-23	2.1188	108.552	230	0.0144313	0.030577	760	0.000494108	1	0.00678749	1.46778	37.4716	55	117	0.00951886	0.470085	0.051351954719,0.0533557178205,0.056914287115,0.0571414923155,0.0571621371629,0.0583173679316,0.0584312863822,0.0601144481855,0.0601462172644,0.062169656941,0.0624625504202,0.0632732316384,0.0637661112304,0.0644876606113,0.0648667023327,0.0656228526002,0.0662203969599,0.0666062517804,0.0668054657047,0.0672967096131,0.0673994243346,0.0674581619105,0.0675643061275,0.0678116407527,0.0680392136295,0.…	ARRB1,BHLHE40,BMP7,BTRC,CACTIN,CDKN2A,CEBPG,COMMD7,CTNNBIP1,CYLD,DAB2IP,DAP,FAM105B,FOXA2,FOXJ1,FOXS1,GAS6,GLIS2,HAND1,HAND2,HDAC4,HEYL,HMOX1,ID2,KDM1A,KLF4,MSX2,NFKBIA,NLRC5,NLRP3,NOD2,PBX1,PEX14,PIAS4,PIM1,PRMT2,PRNP,PROX1,PTCH1,PTGIS,RBCK1,SIGIRR,SIK1,SIVA1,SMAD7,SUFU,SUMO1,TAX1BP1,TCF7L2,TNFAIP3,TRIB1,USP7,WFS1,WWP2,XCL1
GO Biological Process	GO:2001234	negative regulation of apoptotic signaling pathway	262	3.82851e-24	3.99697e-20	1.52556e-22	2.37297	74.1685	176	0.00986022	0.023398	703	0.000293924	1	0.00436495	1.54475	30.4257	47	95	0.0081343	0.494737	0.0534056562535,0.0553735014046,0.0558814016465,0.0562826760121,0.0581115799661,0.0601928355347,0.0608032285695,0.0609419082494,0.0610911316364,0.0618169799958,0.062169656941,0.0639484999904,0.0639685826207,0.0642775855976,0.0645354245957,0.0648667023327,0.0662226331639,0.0667084106722,0.0668587225325,0.0674581619105,0.0677553071418,0.0680667714908,0.0683848934702,0.069214181763,0.0695194105007,0…	ACKR3,AKT1,AR,ARHGEF2,BCL2,CD44,CLU,CSF2,CXCL12,DDX3X,EPO,FYN,GDNF,HMOX1,HTT,IGF1,IL1B,ING2,ITGA6,KDM1A,KIAA1967,MAPK7,MCL1,NDUFA13,NOC2L,NOS3,NRG1,PARK7,PPIF,RNF34,SCG2,SFRP2,SH3RF1,SNAI1,SNAI2,SOD2,SRC,TCF7L2,TGFBR1,TMEM161A,TNF,TNFAIP3,TRIM32,UNC5B,URI1,WFS1,ZMYND11
GO Biological Process	GO:0071230	cellular response to amino acid stimulus	263	3.97601e-24	4.15096e-20	1.57831e-22	3.00142	38.9815	117	0.00518233	0.0155544	728	0.000363751	1	0.00521643	1.81533	13.7716	25	43	0.00432676	0.581395	0.0544614436558,0.0565358479008,0.0579066546869,0.0586151899538,0.0587541267017,0.0589350495486,0.0590353080087,0.0599035527455,0.0601237139984,0.0602683809559,0.0610689981788,0.0626462759806,0.0633669502805,0.0645191817987,0.0673376012133,0.067356542353,0.0713540216016,0.0715980733164,0.0718162570289,0.0721686555889,0.0723191126013,0.0725335157056,0.0737366642759,0.0738278257309,0.0740492380782,…	CAPN2,CDH1,CEBPB,COL16A1,COL1A1,COL4A1,COL6A1,CPEB3,DNMT1,DNMT3A,IPO5,LAMTOR1,LAMTOR3,LAMTOR4,MMP3,NEURL,NSMF,PDGFRA,RPTOR,RRAGC,SH3BP4,SOCS1,TNF,UBR2,ZEB1
GO Biological Process	GO:0035791	platelet-derived growth factor receptor-beta signaling pathway	292	1.78582e-21	1.8644e-17	6.38492e-20	8.45734	4.25666	36	0.000565894	0.00478596	854	0.0010773	1	0.0131697	3.12236	1.92162	6	6	0.00103842	1	0.0602683809559,0.0630386030598,0.0671003336611,0.0671745961233,0.0687994767695,0.0721686555889,0.0763293374669,0.0769535491578,0.0770715966089,0.0806170745934,0.0812174964558,0.0820552643529,0.0851334425023,0.0856427399084,0.0858798110694,0.0862187254446,0.0870244048737,0.0874186377146,0.0874382565731,0.0948156485145,0.0953770696609,0.0956728252399,0.0969602448598,0.101646997423,0.101673139477,0…	CSF1R,PDGFA,PDGFB,PDGFRB,PDGFRL,PTPN1
GO Biological Process	GO:0071229	cellular response to acid	294	1.81829e-21	1.8983e-17	6.45679e-20	2.75876	42.7729	118	0.00568637	0.0156873	919	0.00180971	1	0.0205586	1.65676	15.6933	26	49	0.00449983	0.530612	0.0544614436558,0.0565358479008,0.0579066546869,0.0586151899538,0.0587541267017,0.0589350495486,0.0590353080087,0.0599035527455,0.0601237139984,0.0602683809559,0.0610689981788,0.0626462759806,0.0633669502805,0.0645191817987,0.0672713601767,0.0673376012133,0.067356542353,0.0713540216016,0.0715980733164,0.0718162570289,0.0721686555889,0.0723191126013,0.0725335157056,0.0737366642759,0.0738278257309,…	CAPN2,CDH1,CEBPB,COL16A1,COL1A1,COL4A1,COL6A1,CPEB3,DNMT1,DNMT3A,IPO5,LAMTOR1,LAMTOR3,LAMTOR4,MMP3,NEURL,NSMF,PDGFRA,RPTOR,RRAGC,S100A10,SH3BP4,SOCS1,TNF,UBR2,ZEB1
GO Biological Process	GO:0032355	response to estradiol stimulus	317	1.49674e-20	1.56259e-16	4.92931e-19	2.20838	77.8853	172	0.0103543	0.0228663	862	0.00114016	1	0.0138089	1.5409	24.6608	38	77	0.00657667	0.493507	0.050935216355,0.0533094008894,0.0598609259486,0.0600991442785,0.0602340828128,0.06061280965,0.060678351007,0.0623235415765,0.0627875108746,0.0630133862466,0.0630386030598,0.063144348847,0.0635139812876,0.0636232354691,0.0644250160298,0.0646230172249,0.0649200256929,0.0651541437348,0.0661549673452,0.0670060508627,0.0671003336611,0.0671745961233,0.0677166863802,0.0687994767695,0.0689084361741,0.07…	ADCYAP1R1,ALDH1A2,ARNT2,BDH1,BID,CTGF,CTNNB1,DUSP1,EGFR,ETS1,FOXA1,GPER,HTR5A,IGF2,IGFBP2,IL10,MSX2,MYOD1,MYOG,NCOR2,NR2F2,PDGFA,PDGFB,PDGFRB,PRL,PTK2,RAMP3,RARA,SERPINA1,SFRP1,SLC6A1,SOCS2,SSTR1,STAT3,TGFB1,TNFRSF1A,TXNIP,WFDC1
GO Biological Process	GO:0060323	head morphogenesis	318	1.69104e-20	1.76544e-16	5.55171e-19	2.77744	39.9649	111	0.00531307	0.0147567	863	0.00114075	1	0.0138	1.83668	10.8892	20	34	0.0034614	0.588235	0.0545327490521,0.0586151899538,0.0590094356348,0.0602340828128,0.0624625504202,0.0625742658594,0.0647573060919,0.0648667023327,0.0659233931065,0.0673994243346,0.0674634564227,0.0679886304635,0.0680667714908,0.0697966706854,0.0698089602584,0.0712209169779,0.0715659968824,0.0725106497454,0.0728667225462,0.0732283029824,0.0734008431763,0.0740492380782,0.0745046813795,0.0747410812657,0.0748928046452…	ANKRD11,ARID5B,COL1A1,DKK1,LEF1,LRP6,MSX1,PAX9,PDGFRA,PLEKHA1,SKI,SSBP3,STRA6,TBX1,TCF7L2,TFAP2A,TGFB1,TGFB3,TWIST2,WNT3
GO Biological Process	GO:0033235	positive regulation of protein sumoylation	319	1.93971e-20	2.02506e-16	6.34815e-19	6.24845	6.8817	43	0.000914877	0.00571656	974	0.00254733	1	0.027304	2.49789	3.2027	8	10	0.00138456	0.8	0.0624625504202,0.0652145196341,0.0667861657276,0.0673994243346,0.0687221568646,0.0690224797423,0.0698089602584,0.0728667225462,0.0747410812657,0.0785208334971,0.079892539596,0.0818748274595,0.082564214534,0.0838508373639,0.0841272059717,0.0850847490046,0.0856097652947,0.0872996304808,0.0875657343384,0.0893240659926,0.0898796031144,0.0903507807238,0.0915375559024,0.0923571948296,0.0936595110432,0…	AHRR,CDKN2A,HDAC4,PIAS1,PIAS3,PIAS4,RASD2,TOLLIP
GO Biological Process	GO:0043393	regulation of protein binding	342	5.3631e-19	5.59907e-15	1.63716e-17	2.11047	82.9201	175	0.0110237	0.0232651	490	1.46064e-05	0.152491	0.000311206	1.619	34.5892	56	108	0.00969194	0.518518	0.0526336893919,0.0537079260434,0.0546451277815,0.0601559122099,0.0616412551105,0.0618169799958,0.0624625504202,0.0629409527538,0.0632111985369,0.0639685826207,0.0644093811576,0.0648667023327,0.0657189127928,0.0666755480447,0.0671258249126,0.0673994243346,0.0680667714908,0.0684051502527,0.0689360402228,0.0690224797423,0.0698089602584,0.0701638262821,0.0705241310642,0.0728667225462,0.0729111179597…	ADD1,AES,APP,ARRB1,AURKB,BAMBI,BCL2,CAPRIN2,CARM1,CDC42,CDK5,CDON,CREBBP,CSF3,CTNNBIP1,DVL1,EP300,GTPBP4,HDAC4,HDAC5,HIPK2,HSP90AB1,ISL1,ITGB1BP1,KDM1A,LDLRAP1,LEF1,LFNG,LRPAP1,MAPK3,MAPK8,MEF2A,MEF2C,NES,NKX3-1,NRG1,NRP1,PARK7,PEX14,PKD1,PPARA,PRKACA,PRMT7,PRMT8,PSEN1,PSEN2,RAPGEF2,RFNG,SENP2,SPAG9,SRC,TCF7L2,TGFBR1,TGFBR3,VTN,WNT3A
GO Biological Process	GO:0010171	body morphogenesis	344	6.95186e-19	7.25774e-15	2.10981e-17	2.49063	49.3851	123	0.00656542	0.016352	853	0.00106369	1	0.0130187	1.74271	13.7716	24	43	0.00415369	0.55814	0.0545327490521,0.0546451277815,0.0586151899538,0.0590094356348,0.0602340828128,0.0624625504202,0.0625742658594,0.0647573060919,0.0648667023327,0.0659233931065,0.0671258249126,0.0673994243346,0.0674634564227,0.0679886304635,0.0680667714908,0.0697966706854,0.0698089602584,0.0712209169779,0.0715659968824,0.0725106497454,0.0728667225462,0.0732283029824,0.0734008431763,0.0740492380782,0.0745046813795…	ANKRD11,ARID5B,CDON,COL1A1,DKK1,FUZ,GATAD2A,LEF1,LRP6,MSX1,PAX9,PDGFRA,PLEKHA1,SKI,SSBP3,STRA6,TBX1,TCF7L2,TFAP2A,TGFB1,TGFB3,TWIST2,WNT3,ZNF281
GO Biological Process	GO:0045834	positive regulation of lipid metabolic process	345	7.83894e-19	8.18385e-15	2.37213e-17	2.09183	84.615	177	0.011249	0.023531	600	9.91026e-05	1	0.00172438	1.57695	31.7068	50	99	0.00865351	0.50505	0.0519283825833,0.055421242918,0.0585849929728,0.0588211162043,0.0598609259486,0.0602340828128,0.0603144175559,0.0605024910433,0.0605745881897,0.06061280965,0.0621121730712,0.062169656941,0.0630386030598,0.0631311362387,0.0635139812876,0.0644093811576,0.0659184255717,0.0662822987579,0.0668925981346,0.0670060508627,0.0671003336611,0.0674581619105,0.0683365681753,0.069032958733,0.0696960503192,0.06…	ABCG1,ABHD5,AKT1,AKT2,BMP6,C1QTNF2,CCL19,CCL21,CCR7,CD81,CDC42,CNEP1R1,CPT1A,CREB1,CYR61,EPHA8,FGF1,FGFR3,FLT1,GHSR,HTR2A,HTR2B,IGF1R,IGF2,IL1B,IRS1,IRS2,KIT,LDLR,LDLRAP1,LYN,MAPK9,MID1IP1,NOD2,PDGFB,PDGFRA,PDGFRB,POR,PPARA,PPARG,PRKCE,PTK2,SCARB1,SORBS1,SREBF1,TGFB1,TNF,VAV2,VAV3,WNT4
GO Biological Process	GO:0002431	Fc receptor mediated stimulatory signaling pathway	376	1.15912e-17	1.21013e-13	3.21842e-16	2.34099	55.105	129	0.00732584	0.0171497	587	8.17354e-05	0.853318	0.00145369	1.69128	23.0595	39	72	0.00674974	0.541667	0.0537079260434,0.0553592027454,0.055421242918,0.057105714666,0.0584296175878,0.0605745881897,0.0610112158085,0.0624633765039,0.0628419923794,0.0637510383452,0.0646509611854,0.0662015255565,0.067908722951,0.0682373182462,0.0684330756716,0.0688403223133,0.0694796231402,0.0705499869574,0.0705768219441,0.0713666758731,0.0715465377206,0.072478015823,0.0727373059509,0.0731988512456,0.0734608616668,0.0…	ABL1,ACTB,ACTG1,ACTR2,ARPC5,BAIAP2,CD247,CDC42,DOCK1,FCER1G,FCGR2A,FCGR3A,FYN,GRB2,HSP90AA1,HSP90AB1,IGLL5,ITPR1,ITPR2,ITPR3,LIMK1,LYN,MAPK1,MAPK3,MYH2,MYO10,NCKIPSD,PIK3R1,PLCG1,PLCG2,PPAPDC1A,PRKCE,PTK2,SRC,SYK,VAV2,VAV3,WASF2,WIPF3
GO Biological Process	GO:0046890	regulation of lipid biosynthetic process	382	1.4713e-17	1.53603e-13	4.02103e-16	2.03624	85.9427	175	0.0114255	0.0232651	956	0.00226079	1	0.024689	1.42736	33.6284	48	105	0.00830737	0.457143	0.0539300919068,0.0551900440086,0.0562568474356,0.056914287115,0.0574989978835,0.0585849929728,0.0592980285576,0.0598609259486,0.0603144175559,0.06061280965,0.0619830534079,0.0621121730712,0.062169656941,0.0628733029323,0.0631311362387,0.0635139812876,0.0638298399976,0.0644250160298,0.0659184255717,0.0667286751923,0.0668925981346,0.0669409704042,0.0670060508627,0.0671745961233,0.0673293220738,0.0…	ABCG1,ACADVL,AKR1C3,AKT1,APOB,ATP1A1,BMP6,CNEP1R1,CREB1,CYR61,DHCR7,DKK3,FBXW7,FGF1,FGFR4,GPER,HTR2A,HTR2B,IGF1R,IGF2,IL1B,INSIG1,INSIG2,LDLR,LPCAT1,MAPK9,MID1IP1,NFKB1,NR3C1,NR5A1,PDGFA,PDGFB,POR,PRKAG2,PROX1,SCARB1,SEC14L2,SIK1,SLC27A1,SNAI1,SNAI2,SORBS1,SREBF1,STK11,TNF,TSPO,VDR,WNT4
GO Biological Process	GO:0002076	osteoblast development	383	1.51671e-17	1.58344e-13	4.13431e-16	3.15189	24.4298	77	0.00324778	0.0102366	542	3.53765e-05	0.36933	0.000681421	2.46502	6.08514	15	19	0.00259605	0.789474	0.0585183886625,0.0604977280931,0.0624625504202,0.0629409527538,0.0633029644662,0.0638193106644,0.0652394635932,0.0673994243346,0.0678477477054,0.0690224797423,0.0698089602584,0.0701914578609,0.070616329678,0.0728667225462,0.073025222122,0.0747410812657,0.0777836060818,0.0782650877572,0.0785437155014,0.0791588438108,0.079892539596,0.0805781967515,0.0828015898665,0.0830481309424,0.0831298893465,0.…	BGLAP,GLI2,HDAC4,HDAC5,HEY1,HOXA2,JUND,LIMD1,LRP5,MSX2,PTH1R,RUNX2,SATB2,SHH,SMAD3
GO Biological Process	GO:0048546	digestive tract morphogenesis	384	1.53393e-17	1.60142e-13	4.17036e-16	2.06464	81.8545	169	0.010882	0.0224674	291	4.04281e-08	0.00042207	1.45041e-06	2.13939	17.2946	37	54	0.0064036	0.685185	0.051351954719,0.0516306274951,0.0533094008894,0.0585183886625,0.0589424055316,0.0594359244398,0.0596768036971,0.0598831515964,0.0612725088533,0.0638193106644,0.0639685826207,0.0648667023327,0.065175028619,0.0657852002023,0.0661549673452,0.0668054657047,0.0670092662709,0.0678477477054,0.0680667714908,0.0685958868077,0.0686062691727,0.0686931017635,0.068843039504,0.0695194105007,0.0705241310642,0.…	ACVR2B,BCL2,CTNNB1,EGFR,EPHB3,FGFR2,FGFR3,FOXF1,FOXP4,GATA4,GLI2,GLI3,HLX,HNF1B,ID2,NKX2-3,NODAL,NOTCH1,PDGFRA,PITX2,SFRP1,SFRP2,SHH,SHOX2,SMAD3,SMO,SOX10,SOX11,SOX17,STRA6,TCF21,TCF7L2,TP63,TP73,VANGL2,WNT11,WNT5A
GO Biological Process	GO:0038096	Fc-gamma receptor signaling pathway involved in phagocytosis	391	2.59514e-17	2.70933e-13	6.92922e-16	2.32472	55.0604	128	0.00731992	0.0170168	634	0.00014066	1	0.00231624	1.67112	22.7392	38	71	0.00657667	0.535211	0.0537079260434,0.0553592027454,0.055421242918,0.057105714666,0.0584296175878,0.0605745881897,0.0610112158085,0.0624633765039,0.0628419923794,0.0637510383452,0.0646509611854,0.0662015255565,0.067908722951,0.0682373182462,0.0684330756716,0.0688403223133,0.0694796231402,0.0705499869574,0.0705768219441,0.0713666758731,0.0715465377206,0.072478015823,0.0727373059509,0.0731988512456,0.0734608616668,0.0…	ABL1,ACTB,ACTG1,ACTR2,ARPC5,BAIAP2,CD247,CDC42,DOCK1,FCGR2A,FCGR3A,FYN,GRB2,HSP90AA1,HSP90AB1,IGLL5,ITPR1,ITPR2,ITPR3,LIMK1,LYN,MAPK1,MAPK3,MYH2,MYO10,NCKIPSD,PIK3R1,PLCG1,PLCG2,PPAPDC1A,PRKCE,PTK2,SRC,SYK,VAV2,VAV3,WASF2,WIPF3
GO Biological Process	GO:0035307	positive regulation of protein dephosphorylation	394	2.79561e-17	2.91862e-13	7.40767e-16	4.75847	9.66698	46	0.00128516	0.0061154	877	0.00123987	1	0.0147597	2.28973	4.80406	11	15	0.00190377	0.733333	0.0554209308562,0.0602340828128,0.0611130112381,0.061382457929,0.0624198591634,0.063973878489,0.0659184255717,0.0670802263072,0.0684303747131,0.0730397373518,0.0755452088038,0.078858233506,0.080202833134,0.0813120209941,0.0815847083889,0.0828420041584,0.084151334359,0.0851819653835,0.0859645804526,0.087135654474,0.0876096891248,0.0877971744375,0.0883940713657,0.0889757521882,0.0894229849534,0.091…	ADORA1,CALM1,CALM2,CALM3,CNEP1R1,DLC1,GBA,NSMF,PPP2R4,PPP2R5A,TGFB1
GO Biological Process	GO:0038094	Fc-gamma receptor signaling pathway	395	2.83766e-17	2.96252e-13	7.50004e-16	2.32192	55.1268	128	0.00732874	0.0170168	674	0.000206518	1	0.00319888	1.64791	23.0595	38	72	0.00657667	0.527778	0.0537079260434,0.0553592027454,0.055421242918,0.057105714666,0.0584296175878,0.0605745881897,0.0610112158085,0.0624633765039,0.0628419923794,0.0637510383452,0.0646509611854,0.0662015255565,0.067908722951,0.0682373182462,0.0684330756716,0.0688403223133,0.0694796231402,0.0705499869574,0.0705768219441,0.0713666758731,0.0715465377206,0.072478015823,0.0727373059509,0.0731988512456,0.0734608616668,0.0…	ABL1,ACTB,ACTG1,ACTR2,ARPC5,BAIAP2,CD247,CDC42,DOCK1,FCGR2A,FCGR3A,FYN,GRB2,HSP90AA1,HSP90AB1,IGLL5,ITPR1,ITPR2,ITPR3,LIMK1,LYN,MAPK1,MAPK3,MYH2,MYO10,NCKIPSD,PIK3R1,PLCG1,PLCG2,PPAPDC1A,PRKCE,PTK2,SRC,SYK,VAV2,VAV3,WASF2,WIPF3
GO Biological Process	GO:0060322	head development	401	4.94924e-17	5.16701e-13	1.28853e-15	2.20957	63.3607	140	0.00842338	0.0186121	714	0.000337882	1	0.00494046	1.74132	16.6541	29	52	0.00501904	0.557692	0.0545327490521,0.0586151899538,0.0590094356348,0.0602340828128,0.0619518791095,0.0624625504202,0.0625742658594,0.0638193106644,0.0647573060919,0.0648667023327,0.0658296755518,0.0659233931065,0.0673994243346,0.0674634564227,0.0679886304635,0.068034796904,0.0680667714908,0.068843039504,0.0697966706854,0.0698089602584,0.0712209169779,0.0715659968824,0.0721580083477,0.0725106497454,0.0728667225462,0…	ALDH1A2,ALDH1A3,ANKRD11,ARID5B,CHD7,COL1A1,DKK1,GLI2,LEF1,LHX1,LRP6,MSX1,PAX9,PDGFRA,PGAP1,PLEKHA1,SKI,SOX3,SSBP3,STRA6,TBX1,TCF7L2,TFAP2A,TGFB1,TGFB3,TWIST2,WNT3,WNT5A,ZFAND5
GO Biological Process	GO:0035306	positive regulation of dephosphorylation	414	8.11783e-17	8.47502e-13	2.04711e-15	4.62149	9.9535	46	0.00132325	0.0061154	1001	0.00281865	1	0.0293973	2.14662	5.12433	11	16	0.00190377	0.6875	0.0554209308562,0.0602340828128,0.0611130112381,0.061382457929,0.0624198591634,0.063973878489,0.0659184255717,0.0670802263072,0.0684303747131,0.0730397373518,0.0755452088038,0.078858233506,0.080202833134,0.0813120209941,0.0815847083889,0.0828420041584,0.084151334359,0.0851819653835,0.0859645804526,0.087135654474,0.0876096891248,0.0877971744375,0.0883940713657,0.0889757521882,0.0894229849534,0.091…	ADORA1,CALM1,CALM2,CALM3,CNEP1R1,DLC1,GBA,NSMF,PPP2R4,PPP2R5A,TGFB1
GO Biological Process	GO:0030512	negative regulation of transforming growth factor beta receptor signaling pathway	416	8.79095e-17	9.17775e-13	2.20619e-15	2.35	51.4892	121	0.00684515	0.0160862	1068	0.00385049	1	0.0376396	1.51387	21.1379	32	66	0.00553825	0.484849	0.0572546084065,0.0575553383293,0.0576253900511,0.0576464914825,0.0577371609639,0.0585183886625,0.0602340828128,0.0614987350874,0.0616412551105,0.0618169799958,0.0625742658594,0.0640048741373,0.0647444009314,0.0657751998977,0.066088069878,0.0667861657276,0.0678477477054,0.0694840691192,0.0706020123792,0.070754198569,0.0716842999661,0.0727646782121,0.0734008431763,0.0737977935887,0.0738186281164,0…	ADAMTSL2,BAMBI,CHST11,CIDEA,ENG,FBN1,HTRA1,HTRA3,HTRA4,NEDD4L,NKX2-1,ONECUT1,ONECUT2,PIN1,PMEPA1,PPM1A,PPP1CA,PPP1CB,PPP1CC,PRDM16,SKI,SKOR1,SMAD3,SMAD6,SMAD7,STUB1,TDGF1,TGFB1,TGFB3,TGFBR1,TGFBR2,TGFBR3
GO Biological Process	GO:0007566	embryo implantation	429	2.13297e-16	2.22683e-12	5.19074e-15	2.94782	26.7995	79	0.00356281	0.0105025	1017	0.00294423	1	0.0302239	1.73464	11.5297	20	36	0.0034614	0.555556	0.0534056562535,0.0553735014046,0.055505508635,0.0558183114205,0.0585639549807,0.0591540922117,0.0612919413722,0.0629987875129,0.066200611144,0.0670718357227,0.0673396862575,0.0685082059491,0.0686825794315,0.069642589438,0.0707935199619,0.07133016362,0.0722809769224,0.0733176393464,0.0738732270164,0.0766412298243,0.0775000388821,0.0784112630528,0.0795345191446,0.0816399781988,0.082459483892,0.083…	BSG,CALCA,DDR1,EPO,FBLN1,FKBP4,HMX3,IL1B,LIF,MMP9,NLRP5,PCSK5,PPARD,RPL29,RXRA,SCGB1A1,STC2,TEAD4,TGFBR2,UBTF
GO Biological Process	GO:0060325	face morphogenesis	439	5.37021e-16	5.6065e-12	1.27711e-14	2.56574	37.8059	97	0.00502604	0.0128955	895	0.0014637	1	0.0170738	1.87342	9.60811	18	30	0.00311526	0.6	0.0545327490521,0.0586151899538,0.0590094356348,0.0602340828128,0.0624625504202,0.0625742658594,0.0647573060919,0.0648667023327,0.0659233931065,0.0673994243346,0.0674634564227,0.0679886304635,0.0680667714908,0.0697966706854,0.0698089602584,0.0712209169779,0.0728667225462,0.0734008431763,0.0740492380782,0.0745046813795,0.0747410812657,0.0748928046452,0.0778483787556,0.079892539596,0.081456913919,0…	ANKRD11,ARID5B,COL1A1,DKK1,LEF1,LRP6,MSX1,PAX9,PDGFRA,PLEKHA1,SKI,STRA6,TBX1,TCF7L2,TFAP2A,TGFB1,TGFB3,TWIST2
GO Biological Process	GO:0035924	cellular response to vascular endothelial growth factor stimulus	444	7.10874e-16	7.42152e-12	1.67151e-14	2.90436	26.8562	78	0.00357035	0.0103696	612	0.000109401	1	0.00186625	2.21167	7.68649	17	24	0.00294219	0.708333	0.0537742482251,0.0598831515964,0.0626083543752,0.0629887099467,0.0630386030598,0.0656228526002,0.0664836728631,0.0671003336611,0.0672967096131,0.0675643061275,0.0676958568444,0.068226748018,0.0691914025805,0.0709452960333,0.0739583215346,0.0752927555465,0.0759749363852,0.0772342637409,0.0773956632105,0.0774715924671,0.0778572312483,0.0792177736175,0.0792814220943,0.0794585355223,0.0794850493594,…	DAB2IP,DLL4,EGR3,FLT1,FLT4,GAS1,ITGB1BP1,MAPKAPK2,MT1G,NOTCH1,NR4A1,NRP1,NRP2,PDGFRA,PDGFRB,PRKD2,VEGFA
GO Biological Process	GO:0031063	regulation of histone deacetylation	453	1.242e-15	1.29665e-11	2.86236e-14	3.43996	17.442	60	0.00231881	0.0079766	1094	0.00461512	1	0.0440419	1.93289	6.72568	13	21	0.00224991	0.619048	0.0522907651779,0.0564246141195,0.0582106382097,0.0585849929728,0.0602340828128,0.0619364645178,0.0625742658594,0.0631311362387,0.0709452960333,0.0716279247673,0.0734008431763,0.0739583215346,0.0743073949661,0.0751716749234,0.0759749363852,0.0789101189795,0.0795645003096,0.0807622292127,0.0811889290531,0.0841981801742,0.084430768805,0.084800893492,0.0851857533425,0.0857319085448,0.0859397983092,0…	CAMK2D,CTBP1,JDP2,LPIN1,MAPK8,NCOR1,PML,PRKD2,SKI,SREBF1,TADA2A,TGFB1,VEGFA
GO Biological Process	GO:0048008	platelet-derived growth factor receptor signaling pathway	462	3.79466e-15	3.96162e-11	8.57494e-14	2.58591	34.804	90	0.00462696	0.0119649	517	2.21398e-05	0.231139	0.000447078	2.18565	9.60811	21	30	0.00363448	0.7	0.054737252642,0.0555161835064,0.0602683809559,0.061716332958,0.0630386030598,0.0633300772777,0.0671003336611,0.0671745961233,0.0677648669234,0.068034796904,0.0687994767695,0.0691432447544,0.0697966706854,0.0721686555889,0.072478015823,0.0739583215346,0.0759749363852,0.0763293374669,0.0769167789589,0.0769535491578,0.0770715966089,0.0788874881883,0.0792177736175,0.0795645003096,0.0806170745934,0.0…	ABL1,ARID5B,BCAR1,BCR,CSF1R,MYO1E,NRP1,PDGFA,PDGFB,PDGFRA,PDGFRB,PDGFRL,PLAT,PLEKHA1,PTPN1,PTPRJ,RAPGEF1,RGS14,TXNIP,VEGFA,ZFAND5
GO Biological Process	GO:0003229	ventricular cardiac muscle tissue development	467	4.55349e-15	4.75385e-11	1.01795e-13	2.23691	53.1984	119	0.00707237	0.0158203	570	5.84652e-05	0.610377	0.00107084	1.91599	14.0919	27	44	0.0046729	0.613636	0.0573668990019,0.0585639549807,0.0595705496371,0.0598831515964,0.0634361138581,0.0646373587702,0.065175028619,0.0655551637504,0.0656477775488,0.0660476448336,0.0666715448565,0.0666974890875,0.0676958568444,0.0680814997802,0.0682236461309,0.0685082059491,0.0686825794315,0.068726270225,0.0687768663179,0.069642589438,0.0704578587021,0.0705842421691,0.070754198569,0.0710362921431,0.0722809769224,0.0…	DLL4,DSP,FGFR2,FOXC1,FOXC2,FOXS1,GAA,GATA4,HAND1,HEY1,ISL1,LY6E,MYL3,NKX2-5,NOTCH1,NRG1,PKP2,PROX1,RBPJ,RXRA,SMAD7,TBX5,TGFBR3,TNNI1,TNNI3,TNNT2,TPM1
GO Biological Process	GO:0051291	protein heterooligomerization	500	2.04811e-14	2.13822e-10	4.27645e-13	2.2675	48.5116	110	0.00644929	0.0146238	1034	0.00330402	1	0.0333598	1.51526	21.7784	33	68	0.00571132	0.485294	0.0529697402576,0.057068808012,0.0574989978835,0.0579936892535,0.0586151899538,0.0588211162043,0.0590353080087,0.0592281202157,0.0633669502805,0.0667278414899,0.0676099158159,0.0699660496706,0.0701396341155,0.0711929900806,0.071349227023,0.0723191126013,0.0731988512456,0.0731994775796,0.0737366642759,0.0738278257309,0.0738706701496,0.0740492380782,0.074715105743,0.0759057244546,0.076220235977,0.0…	ACVRL1,C1QTNF2,C1QTNF6,COL1A1,COL6A1,COL6A2,CTNNA1,CTNNB1,FADD,GRB2,IDE,IGF1R,ILK,INSR,ITPR3,KCNAB2,KCNH7,MED24,P2RX1,P2RX2,PDSS2,PPP5C,PRKAB1,PRKCZ,RRM2,SCUBE3,SEPT11,SEPT9,SQSTM1,STK11,STXBP3,TNFRSF1A,TSC2

## Sheet: EAC hypoDMRs
EAC hypoDMRs overlapping active enhancers and not promoters GREAT8 GO Biological Processes significant terms (terms significant in both the binomial and hypergenometric tests (BinomFDRQ<=0.05 and HyperFDRQ<=0.05, were within the top 500 ranked binomial test terms, and had a region fold change of 2 or greater)).
# Ontology	ID	Desc	BinomRank	BinomP	BinomBonfP	BinomFdrQ	RegionFoldEnrich	ExpRegions	ObsRegions	GenomeFrac	SetCov	HyperRank	HyperP	HyperBonfP	HyperFdrQ	GeneFoldEnrich	ExpGenes	ObsGenes	TotalGenes	GeneSetCov	TermCov	Regions	Genes
GO Biological Process	GO:0050872	white fat cell differentiation	6	1.01115e-25	1.05564e-21	1.7594e-22	7.84392	5.86441	46	0.00176745	0.0138638	459	0.00139099	1	0.0316383	3.45613	2.02539	7	12	0.00229885	0.583333	-0.167663204342,-0.143606062429,-0.138680947156,-0.118959839339,-0.117383736951,-0.113508432211,-0.112617140778,-0.111868397009,-0.110070075361,-0.107353045799,-0.107274762978,-0.106324998217,-0.104299155672,-0.103643147344,-0.103634157876,-0.102555885263,-0.102050201251,-0.0996714351467,-0.0995428005896,-0.0993209825863,-0.0974770361014,-0.0946370367002,-0.0932176411958,-0.0918568276318,-0.09141…	AACS,CEBPA,CTBP1,CTBP2,NCOR2,PPARG,PRDM16
GO Biological Process	GO:0014015	positive regulation of gliogenesis	29	1.8667e-16	1.94884e-12	6.72012e-14	3.40782	18.7803	64	0.00566014	0.0192887	129	1.6513e-06	0.0172395	0.00013364	3.13666	5.7386	18	34	0.00591133	0.529412	-0.177817726223,-0.153490247979,-0.148043898961,-0.130938601126,-0.129632961002,-0.124436946411,-0.118922776491,-0.118191771231,-0.115307145593,-0.114328593039,-0.110265419011,-0.109839108019,-0.105700571814,-0.10391517026,-0.102571766608,-0.102510647142,-0.101981631449,-0.100681081334,-0.100362506224,-0.0985436207305,-0.0978763128103,-0.0959756251818,-0.0950056595961,-0.0941723231588,-0.09381850…	BMP2,CLCF1,DICER1,ETV5,GFAP,HDAC2,HES1,ID2,IL6ST,NKX2-2,NKX6-2,NOTCH1,NTF3,OLIG2,PPARG,SHH,SOX8,TENM4
GO Biological Process	GO:0060579	ventral spinal cord interneuron fate commitment	87	2.65871e-11	2.7757e-07	3.19045e-09	4.13989	7.97123	33	0.00240242	0.00994575	385	0.00067846	1	0.0183977	3.77032	1.8566	7	11	0.00229885	0.636364	-0.153490247979,-0.129632961002,-0.124436946411,-0.118191771231,-0.117003483008,-0.115307145593,-0.114328593039,-0.109839108019,-0.10391517026,-0.103365956646,-0.0997813640561,-0.0974723715475,-0.0959756251818,-0.0909679239063,-0.09049638407,-0.0886564201258,-0.0877326712065,-0.0875733313477,-0.0871200976816,-0.0836160705304,-0.0819127197463,-0.0808656361121,-0.0766922471735,-0.0759394272733,-0.0…	DBX1,GLI2,GLI3,LHX3,NKX2-2,NKX6-2,SOX1
GO Biological Process	GO:0060687	regulation of branching involved in prostate gland morphogenesis	93	4.61942e-11	4.82267e-07	5.18567e-09	4.55835	6.36195	29	0.00191741	0.0087402	506	0.00212093	1	0.04376	4.232	1.18148	5	7	0.00164204	0.714286	-0.232895346266,-0.137228798132,-0.134248704837,-0.114044678854,-0.102535176873,-0.101958487011,-0.100949781516,-0.100601503963,-0.0978140576891,-0.0966621581138,-0.0930781252775,-0.0893034536334,-0.0889468082619,-0.0857383666463,-0.084025230268,-0.0818845323625,-0.0810660948402,-0.0795351333116,-0.0748373751652,-0.0739091501681,-0.0737772601388,-0.0727493551029,-0.0723477706968,-0.0698310360285,…	BMP4,BMP7,FGFR2,RXRA,SFRP1
GO Biological Process	GO:0071248	cellular response to metal ion	104	8.17883e-11	8.5387e-07	8.21029e-09	2.58384	23.6083	61	0.00711521	0.0183846	413	0.000864948	1	0.0218646	1.85596	14.0089	26	83	0.00853859	0.313253	-0.185876368338,-0.148787980371,-0.141029057101,-0.136831914385,-0.121626550586,-0.118922776491,-0.114013720128,-0.112617140778,-0.111936148302,-0.111868397009,-0.110528598087,-0.109513417843,-0.105405806825,-0.103530295856,-0.10248138347,-0.101981631449,-0.101324181762,-0.100810132666,-0.0995428005896,-0.0987371455003,-0.0909739551852,-0.0897119937842,-0.0892139206919,-0.0879454957458,-0.0869668…	AKR1C3,ALOX5AP,AOC1,BNIP3,CACNA1H,CAMK2D,CDH1,CEBPA,CYP11A1,CYP11B2,DPEP1,FBP1,FOSB,FSTL3,GRIN1,ID2,JUN,MEF2A,PPARG,RYR3,SHH,SNCA,TFAP2A,TH,TXNRD1,WNT5A
GO Biological Process	GO:0010893	positive regulation of steroid biosynthetic process	114	1.39837e-10	1.4599e-06	1.28062e-08	5.23815	4.58177	24	0.00138088	0.00723327	459	0.00139099	1	0.0316383	3.45613	2.02539	7	12	0.00229885	0.583333	-0.133742502332,-0.127646768716,-0.124135526937,-0.119741036078,-0.112883406132,-0.112715507296,-0.111020036609,-0.105517656255,-0.101625063246,-0.0982146932296,-0.0980494531989,-0.092800190772,-0.0910000056571,-0.0836405696492,-0.0786264662728,-0.0740874800153,-0.071520200267,-0.0675107629466,-0.0661077657891,-0.0636856781201,-0.0617849326927,-0.0603769502157,-0.0597951188419,-0.0585021127215	ABCG1,BMP6,CYP17A1,FGF1,IGF1R,IGF2,WNT4
GO Biological Process	GO:0021521	ventral spinal cord interneuron specification	115	1.60894e-10	1.67974e-06	1.46064e-08	4.06499	7.6261	31	0.0022984	0.00934298	545	0.00259999	1	0.0498053	3.55488	1.68782	6	10	0.00197044	0.6	-0.153490247979,-0.129632961002,-0.124436946411,-0.118191771231,-0.117003483008,-0.115307145593,-0.114328593039,-0.109839108019,-0.10391517026,-0.103365956646,-0.0997813640561,-0.0974723715475,-0.0909679239063,-0.09049638407,-0.0886564201258,-0.0877326712065,-0.0875733313477,-0.0871200976816,-0.0819127197463,-0.0808656361121,-0.0766922471735,-0.0759394272733,-0.0745304158555,-0.0729352491162,-0.0…	DBX1,GLI2,GLI3,LHX3,NKX6-2,SOX1
GO Biological Process	GO:0014013	regulation of gliogenesis	120	2.14744e-10	2.24193e-06	1.86827e-08	2.16414	38.3524	83	0.0115589	0.0250151	115	5.05164e-07	0.00527391	4.58601e-05	2.62245	10.2957	27	61	0.008867	0.442623	-0.177817726223,-0.160757410713,-0.153490247979,-0.149591454652,-0.148787980371,-0.148043898961,-0.130938601126,-0.129632961002,-0.124436946411,-0.11932376824,-0.118922776491,-0.118191771231,-0.115307145593,-0.114328593039,-0.111936148302,-0.110265419011,-0.109839108019,-0.105700571814,-0.10391517026,-0.102571766608,-0.102510647142,-0.101981631449,-0.100681081334,-0.100674582299,-0.100362506224,-…	ASCL2,BMP2,CLCF1,DAB1,DICER1,EPHA4,ETV5,GFAP,HDAC2,HES1,HES5,ID2,IL6ST,LINGO1,NKX2-2,NKX6-2,NOTCH1,NR2E1,NTF3,NTRK3,OLIG2,PPARG,SHH,SKI,SOX11,SOX8,TENM4
GO Biological Process	GO:0061180	mammary gland epithelium development	123	3.17486e-10	3.31455e-06	2.69476e-08	2.1235	40.0283	85	0.012064	0.0256178	135	1.97254e-06	0.0205933	0.000152543	2.52532	10.2957	26	61	0.00853859	0.426229	-0.232895346266,-0.196347627415,-0.180663792907,-0.144467743381,-0.141282605891,-0.135710112985,-0.134601684637,-0.129572760301,-0.123852435543,-0.121695812738,-0.115378241825,-0.109342619126,-0.107274648554,-0.106918585861,-0.105360714359,-0.103647070103,-0.103365956646,-0.10248138347,-0.102172894339,-0.101958487011,-0.101161959658,-0.100958395259,-0.100751269569,-0.100401026305,-0.100004572964,…	BTRC,CCND1,CEBPB,CSF1,DDR1,ELF5,ETV4,FGFR2,FOXF1,GLI2,ID2,LRP5,LRP6,MGMT,NCOA3,NR3C1,NTN1,PTCH1,SLC12A2,TBX3,TFAP2C,TNFSF11,WNT4,WNT5A,WNT7B,ZNF703
GO Biological Process	GO:0071241	cellular response to inorganic substance	142	8.31852e-10	8.68453e-06	6.11587e-08	2.37009	27.0032	64	0.00813841	0.0192887	366	0.000516714	1	0.0147391	1.86398	15.0216	28	89	0.0091954	0.314607	-0.185876368338,-0.148787980371,-0.141029057101,-0.136831914385,-0.121626550586,-0.118922776491,-0.114013720128,-0.112617140778,-0.111936148302,-0.111868397009,-0.110528598087,-0.109513417843,-0.105405806825,-0.103530295856,-0.10248138347,-0.101981631449,-0.101324181762,-0.100810132666,-0.0995428005896,-0.0987371455003,-0.0909739551852,-0.0897119937842,-0.0892139206919,-0.0879454957458,-0.0869668…	AKR1C3,ALOX5AP,AOC1,BLM,BNIP3,CACNA1H,CAMK2D,CDH1,CEBPA,CYP11A1,CYP11B2,DPEP1,FBP1,FOSB,FOXO1,FSTL3,GRIN1,ID2,JUN,MEF2A,PPARG,RYR3,SHH,SNCA,TFAP2A,TH,TXNRD1,WNT5A
GO Biological Process	GO:0021514	ventral spinal cord interneuron differentiation	146	9.91791e-10	1.03543e-05	7.09198e-08	3.49617	9.72493	34	0.00293096	0.0102471	348	0.000375335	1	0.0112601	3.64603	2.19417	8	13	0.00262726	0.615385	-0.153490247979,-0.129632961002,-0.124436946411,-0.118191771231,-0.117003483008,-0.115307145593,-0.114328593039,-0.109839108019,-0.10391517026,-0.103365956646,-0.0997813640561,-0.0974723715475,-0.0959756251818,-0.0909679239063,-0.09049638407,-0.0886564201258,-0.0877326712065,-0.0875733313477,-0.0871200976816,-0.0836160705304,-0.0819127197463,-0.0808656361121,-0.0766922471735,-0.0759394272733,-0.0…	DBX1,GLI2,GLI3,LHX3,LMO4,NKX2-2,NKX6-2,SOX1
GO Biological Process	GO:0045662	negative regulation of myoblast differentiation	155	1.86924e-09	1.95148e-05	1.25902e-07	3.26736	11.0181	36	0.00332069	0.0108499	302	0.000169507	1	0.00585979	3.94986	2.02539	8	12	0.00262726	0.666667	-0.148043898961,-0.130938601126,-0.126952603597,-0.110265419011,-0.102571766608,-0.102510647142,-0.100362506224,-0.0985436207305,-0.0976962754645,-0.0975836400255,-0.096987203317,-0.0950056595961,-0.09341848964,-0.0930080049166,-0.0927146469152,-0.0907977193734,-0.0882571906281,-0.0875793686064,-0.0862164099904,-0.0854883819288,-0.0849850275948,-0.0817442857088,-0.0813023186882,-0.0808296077629,-…	BMP4,MKX,NMRK2,NOTCH1,SOX8,SOX9,TBX3,ZFHX3
GO Biological Process	GO:0051148	negative regulation of muscle cell differentiation	156	1.97496e-09	2.06186e-05	1.3217e-07	2.5288	21.354	54	0.0064358	0.0162749	282	0.000120852	1	0.0044741	2.69309	5.56981	15	33	0.00492611	0.454545	-0.159906172948,-0.148043898961,-0.130938601126,-0.126952603597,-0.118922776491,-0.118078707864,-0.110265419011,-0.108815248098,-0.108083937474,-0.102571766608,-0.102510647142,-0.101981631449,-0.100362506224,-0.0985436207305,-0.0978763128103,-0.0976962754645,-0.0975974404882,-0.0975836400255,-0.096987203317,-0.0950056595961,-0.0945806277028,-0.09341848964,-0.0930080049166,-0.0927146469152,-0.0909…	BHLHE41,BMP2,BMP4,DKK1,HDAC4,MKX,MYOCD,NKX2-5,NMRK2,NOTCH1,SHH,SOX8,SOX9,TBX3,ZFHX3
GO Biological Process	GO:0045687	positive regulation of glial cell differentiation	164	3.34861e-09	3.49595e-05	2.13168e-07	2.7609	16.2991	45	0.00491231	0.0135624	125	7.00975e-07	0.00731818	5.85454e-05	3.703	4.05077	15	24	0.00492611	0.625	-0.177817726223,-0.153490247979,-0.129632961002,-0.124436946411,-0.118922776491,-0.118191771231,-0.115307145593,-0.114328593039,-0.110265419011,-0.109839108019,-0.105700571814,-0.10391517026,-0.102571766608,-0.101981631449,-0.0978763128103,-0.0959756251818,-0.0938185027813,-0.0909679239063,-0.0900717521644,-0.0892139206919,-0.0881885305522,-0.0879454957458,-0.0877487047938,-0.0860573520888,-0.084…	BMP2,CLCF1,DICER1,HDAC2,HES1,ID2,IL6ST,NKX2-2,NKX6-2,NOTCH1,NTF3,OLIG2,PPARG,SHH,TENM4
GO Biological Process	GO:0043313	regulation of neutrophil degranulation	167	4.36856e-09	4.56077e-05	2.731e-07	8.1591	1.71588	14	0.000517142	0.00421941	405	0.000810205	1	0.0208853	5.92479	0.675129	4	4	0.00131363	1	-0.262224886461,-0.182429934527,-0.177311922194,-0.157449146635,-0.14091031547,-0.139389805463,-0.0996061729752,-0.0895258576961,-0.085922759258,-0.0841050179776,-0.0825968655195,-0.0738781053529,-0.0737744666566,-0.0734461354001	ABR,BCR,PRAM1,SYK
GO Biological Process	GO:0048663	neuron fate commitment	188	1.27834e-08	0.000133458	7.09884e-07	2.0119	39.2664	79	0.0118344	0.0238095	212	3.40195e-05	0.355164	0.0016753	2.29347	10.4645	24	62	0.00788177	0.387097	-0.177817726223,-0.160757410713,-0.153490247979,-0.144467743381,-0.129632961002,-0.124436946411,-0.122793023641,-0.118922776491,-0.118191771231,-0.117003483008,-0.115307145593,-0.114328593039,-0.113628563502,-0.111492766917,-0.110265419011,-0.109839108019,-0.105700571814,-0.10391517026,-0.103365956646,-0.102571766608,-0.101981631449,-0.100674582299,-0.0997813640561,-0.0993226744245,-0.09747237154…	BMP4,DBX1,FOXA3,GLI2,GLI3,HES1,HES5,ID2,LBX1,LHX3,NKX2-2,NKX6-2,NOTCH1,NRG1,NTRK3,OLIG1,OLIG2,PAX3,PAX7,PTF1A,SHH,SOX1,TFAP2C,TGFBR1
GO Biological Process	GO:0007440	foregut morphogenesis	219	5.68959e-08	0.000593993	2.71229e-06	3.47101	7.77872	27	0.0023444	0.00813743	302	0.000169507	1	0.00585979	3.94986	2.02539	8	12	0.00262726	0.666667	-0.118922776491,-0.115378241825,-0.110265419011,-0.110175549521,-0.102571766608,-0.101981631449,-0.0971161561046,-0.0960892430204,-0.0900003378174,-0.0892139206919,-0.0879454957458,-0.0874707714373,-0.0849850275948,-0.0831830976799,-0.0822964644037,-0.0805826501361,-0.0784977147139,-0.0737727728189,-0.0698074407723,-0.0677015439316,-0.0646626339859,-0.063655556143,-0.060945374966,-0.0578097209342…	EPB41L5,FOXF1,GATA4,NOTCH1,SHH,SMAD2,SMAD3,SOX17
GO Biological Process	GO:0035019	somatic stem cell maintenance	255	1.60152e-07	0.00167198	6.5568e-06	2.18601	25.16	55	0.00758288	0.0165763	495	0.00186713	1	0.0393795	2.24181	6.24494	14	37	0.0045977	0.378378	-0.177817726223,-0.153140546439,-0.149591454652,-0.148787980371,-0.118959839339,-0.117383736951,-0.113508432211,-0.111936148302,-0.110070075361,-0.107399474078,-0.105700571814,-0.104299155672,-0.103643147344,-0.103634157876,-0.102050201251,-0.101024446127,-0.0990633810201,-0.0974770361014,-0.0946370367002,-0.0932176411958,-0.0930781252775,-0.0927146469152,-0.0919607992473,-0.0918568276318,-0.0917…	ASCL2,BCL9,FZD7,HES1,NR2E1,POU5F1,PRDM16,SFRP1,SKI,SOX9,TFAP2C,WNT7A,ZFP36L2,ZHX2
GO Biological Process	GO:0055017	cardiac muscle tissue growth	265	2.05641e-07	0.00214689	8.10148e-06	3.02058	9.93188	30	0.00299333	0.00904159	448	0.00123431	1	0.0287637	2.9624	3.03808	9	18	0.00295567	0.5	-0.137228798132,-0.134248704837,-0.114044678854,-0.110265419011,-0.109463276369,-0.108083937474,-0.102571766608,-0.102535176873,-0.100949781516,-0.100601503963,-0.0979137738191,-0.0978140576891,-0.0966621581138,-0.0938185027813,-0.0900003378174,-0.0893034536334,-0.0881885305522,-0.0849850275948,-0.0831830976799,-0.0831407579025,-0.0810660948402,-0.0795351333116,-0.0771101632415,-0.0748373751652,-…	FOXC1,GATA4,MYOCD,NKX2-5,NOTCH1,PRKAR1A,RXRA,TENM4,TGFBR3
GO Biological Process	GO:0060419	heart growth	275	2.46302e-07	0.00257139	9.35052e-06	2.99416	10.0195	30	0.00301975	0.00904159	501	0.00199607	1	0.0415948	2.80648	3.20686	9	19	0.00295567	0.473684	-0.137228798132,-0.134248704837,-0.114044678854,-0.110265419011,-0.109463276369,-0.108083937474,-0.102571766608,-0.102535176873,-0.100949781516,-0.100601503963,-0.0979137738191,-0.0978140576891,-0.0966621581138,-0.0938185027813,-0.0900003378174,-0.0893034536334,-0.0881885305522,-0.0849850275948,-0.0831830976799,-0.0831407579025,-0.0810660948402,-0.0795351333116,-0.0771101632415,-0.0748373751652,-…	FOXC1,GATA4,MYOCD,NKX2-5,NOTCH1,PRKAR1A,RXRA,TENM4,TGFBR3
GO Biological Process	GO:0060612	adipose tissue development	287	3.27964e-07	0.00342395	1.19301e-05	2.64116	13.6304	36	0.00410801	0.0108499	503	0.00200444	1	0.0416031	2.50664	4.38834	11	26	0.00361248	0.423077	-0.148043898961,-0.130938601126,-0.12514470947,-0.107274762978,-0.105360714359,-0.103397606404,-0.102510647142,-0.100401026305,-0.100362506224,-0.0985436207305,-0.0950056595961,-0.0901959241183,-0.0899272050634,-0.0892575271679,-0.0881279892149,-0.0862164099904,-0.0860573520888,-0.0854883819288,-0.0853634019535,-0.083455096619,-0.0817442857088,-0.0813023186882,-0.0808296077629,-0.0753180375696,-0…	AACS,ARID5B,CREB5,CSF1,FTO,ID2,LRP5,PAXIP1,SH3PXD2B,SOX8,UBBP4
GO Biological Process	GO:0032148	activation of protein kinase B activity	288	3.28835e-07	0.00343304	1.19203e-05	3.0908	9.05915	28	0.0027303	0.00843882	275	0.000113349	1	0.00430314	3.48517	2.8693	10	17	0.00328407	0.588235	-0.170790470879,-0.164008797625,-0.154786841565,-0.147188137648,-0.114111762847,-0.103186053886,-0.10248138347,-0.100821644626,-0.100674582299,-0.0993753339005,-0.0933430024791,-0.0877487047938,-0.0857644260777,-0.082303831467,-0.0808377492999,-0.080772599759,-0.0798859444698,-0.0783782827193,-0.0762064023915,-0.0756094800523,-0.075187907192,-0.0696259922158,-0.0665383110492,-0.0661346076874,-0.0…	ADRA2A,ADRA2C,GAS6,INS,INSR,NTF3,NTRK3,PDGFB,PRKCZ,WNT5A
GO Biological Process	GO:0010830	regulation of myotube differentiation	342	8.79489e-07	0.00918186	2.68476e-05	2.02158	28.6905	58	0.00864692	0.0174804	437	0.00115083	1	0.0274935	2.0911	8.60789	18	51	0.00591133	0.352941	-0.159906172948,-0.148043898961,-0.132000035776,-0.130938601126,-0.126952603597,-0.118078707864,-0.113537371705,-0.110265419011,-0.108815248098,-0.108083937474,-0.10725690851,-0.102571766608,-0.102510647142,-0.100362506224,-0.0985436207305,-0.0976962754645,-0.0975836400255,-0.0970325539373,-0.096987203317,-0.0950056595961,-0.0945806277028,-0.093867810552,-0.09341848964,-0.0930080049166,-0.0929063…	BHLHE41,BMP4,CYP26B1,EHD2,HDAC4,IGFBP3,MKX,MYOCD,MYOD1,NKX2-5,NMRK2,NOTCH1,RBM38,SIK1,SOX8,SOX9,TBX3,ZFHX3
GO Biological Process	GO:0072080	nephron tubule development	355	9.8578e-07	0.0102915	2.89902e-05	2.09009	25.3578	53	0.00764249	0.0159735	457	0.00137112	1	0.0313229	2.30409	6.07616	14	36	0.0045977	0.388889	-0.179898779173,-0.177817726223,-0.160757410713,-0.148043898961,-0.146933786024,-0.134012427596,-0.130938601126,-0.124820658468,-0.110265419011,-0.10991048806,-0.105700571814,-0.105604978999,-0.102571766608,-0.102510647142,-0.100362506224,-0.0985436207305,-0.0979704419275,-0.0950056595961,-0.0942632894122,-0.0927146469152,-0.0924901964726,-0.090363926259,-0.0900717521644,-0.0878553624232,-0.08642…	DLL1,HES1,HES5,IRX1,IRX2,IRX3,JAG1,MEF2A,NOTCH1,PKD1,POU3F3,SOX8,SOX9,WNT7B
GO Biological Process	GO:0048617	embryonic foregut morphogenesis	372	1.46061e-06	0.0152488	4.09913e-05	3.16613	7.58024	24	0.00228458	0.00723327	385	0.00067846	1	0.0183977	3.77032	1.8566	7	11	0.00229885	0.636364	-0.118922776491,-0.115378241825,-0.110175549521,-0.101981631449,-0.0971161561046,-0.0960892430204,-0.0900003378174,-0.0892139206919,-0.0879454957458,-0.0874707714373,-0.0831830976799,-0.0822964644037,-0.0805826501361,-0.0784977147139,-0.0737727728189,-0.0698074407723,-0.0677015439316,-0.0646626339859,-0.063655556143,-0.060945374966,-0.0578097209342,-0.0574700704904,-0.0547333572792,-0.05378810111…	EPB41L5,FOXF1,GATA4,SHH,SMAD2,SMAD3,SOX17
GO Biological Process	GO:0045655	regulation of monocyte differentiation	379	1.77436e-06	0.0185243	4.88769e-05	4.6064	3.25634	15	0.000981416	0.0045208	545	0.00259999	1	0.0498053	3.55488	1.68782	6	10	0.00197044	0.6	-0.182439729452,-0.130807845756,-0.115433614191,-0.114772118161,-0.105360714359,-0.0997749030234,-0.096265307214,-0.0915406687417,-0.086583114534,-0.0859257326456,-0.074527433966,-0.0686841007227,-0.0662026579979,-0.0582043232712,-0.0574101902595	ACIN1,CSF1,DCSTAMP,JUN,MYC,ZBTB46
GO Biological Process	GO:0061326	renal tubule development	381	1.85773e-06	0.0193947	5.09048e-05	2.02852	26.6204	54	0.00802302	0.0162749	402	0.000776943	1	0.0201773	2.33873	6.41372	15	38	0.00492611	0.394737	-0.179898779173,-0.177817726223,-0.160757410713,-0.148043898961,-0.146933786024,-0.134012427596,-0.130938601126,-0.124820658468,-0.110265419011,-0.10991048806,-0.105700571814,-0.105604978999,-0.102571766608,-0.102510647142,-0.100362506224,-0.0985436207305,-0.0979704419275,-0.0950056595961,-0.0942632894122,-0.0927146469152,-0.0924901964726,-0.090363926259,-0.0900717521644,-0.0878553624232,-0.08642…	DLL1,HES1,HES5,IRX1,IRX2,IRX3,JAG1,MEF2A,NOTCH1,PKD1,POU3F3,SOX8,SOX9,TTC8,WNT7B
GO Biological Process	GO:0006208	pyrimidine nucleobase catabolic process	410	3.1984e-06	0.0333913	8.14421e-05	3.92	4.33674	17	0.00130703	0.00512357	506	0.00212093	1	0.04376	4.232	1.18148	5	7	0.00164204	0.714286	-0.147334781143,-0.112516317467,-0.110658567059,-0.102960164883,-0.0990179232216,-0.0954905973545,-0.086150829718,-0.0860047181554,-0.0859257326456,-0.0810320221922,-0.0762648248779,-0.0758124133201,-0.0740968465877,-0.0662026579979,-0.0574094870903,-0.0554749275454,-0.052255877667	CRMP1,DPYS,DPYSL3,DPYSL4,DPYSL5
GO Biological Process	GO:0090031	positive regulation of steroid hormone biosynthetic process	419	3.67406e-06	0.0383572	9.15445e-05	4.98628	2.60715	13	0.00078576	0.00391802	388	0.000704474	1	0.0189554	4.93733	1.01269	5	6	0.00164204	0.833333	-0.133742502332,-0.124135526937,-0.119741036078,-0.112715507296,-0.0982146932296,-0.0980494531989,-0.092800190772,-0.0910000056571,-0.0786264662728,-0.071520200267,-0.0661077657891,-0.0636856781201,-0.0585021127215	BMP6,CYP17A1,IGF1R,IGF2,WNT4
GO Biological Process	GO:0021532	neural tube patterning	429	5.08338e-06	0.0530705	0.000123707	2.27394	16.7111	38	0.0050365	0.0114527	486	0.0017585	1	0.0377751	2.33401	5.56981	13	33	0.00426929	0.393939	-0.196347627415,-0.177817726223,-0.144550981744,-0.122793023641,-0.118922776491,-0.115310447875,-0.113628563502,-0.111492766917,-0.105700571814,-0.103365956646,-0.101981631449,-0.0997813640561,-0.0974723715475,-0.09049638407,-0.0900717521644,-0.0892139206919,-0.0886564201258,-0.08813633259,-0.0879454957458,-0.0877326712065,-0.0875733313477,-0.0871200976816,-0.0835393224319,-0.0819127197463,-0.080…	BMP4,GBX2,GLI2,GLI3,GSC,HES1,HES3,LRP6,PAX7,PTCH1,RPGRIP1L,SHH,SOX17
GO Biological Process	GO:0072070	loop of Henle development	434	5.59661e-06	0.0584286	0.000134628	2.84506	8.78715	25	0.00264833	0.00753466	149	4.35952e-06	0.0455134	0.000305459	4.84756	1.8566	9	11	0.00295567	0.818182	-0.179898779173,-0.160757410713,-0.146933786024,-0.134012427596,-0.124820658468,-0.10991048806,-0.105604978999,-0.0979704419275,-0.0942632894122,-0.0924901964726,-0.090363926259,-0.0878553624232,-0.086428704749,-0.0815880555687,-0.075545661512,-0.0719004623922,-0.0710982128542,-0.0704851260375,-0.0685518361994,-0.0664272316047,-0.0634916998062,-0.0631544226376,-0.0610875446102,-0.0602237259133,-0…	DLL1,HES5,IRX1,IRX2,IRX3,JAG1,PKD1,POU3F3,WNT7B
GO Biological Process	GO:0072273	metanephric nephron morphogenesis	435	5.88027e-06	0.06139	0.000141126	2.35093	14.8877	35	0.00448695	0.0105485	430	0.00106843	1	0.0259404	2.82133	3.54443	10	21	0.00328407	0.476191	-0.177817726223,-0.160757410713,-0.148043898961,-0.130938601126,-0.116971320289,-0.105700571814,-0.102510647142,-0.100362506224,-0.0985436207305,-0.0950056595961,-0.0927146469152,-0.0919973035535,-0.0900717521644,-0.0862164099904,-0.0854883819288,-0.0844432499436,-0.0839864859679,-0.0817442857088,-0.0813023186882,-0.0808296077629,-0.0710982128542,-0.0675828661343,-0.0672676986156,-0.0664272316047…	BMP4,HES1,HES5,KIF26B,LHX1,PKD1,SIX2,SOX8,SOX9,WNT4
GO Biological Process	GO:0021575	hindbrain morphogenesis	455	7.59054e-06	0.0792452	0.000174165	2.13437	19.6779	42	0.00593066	0.0126582	127	1.43545e-06	0.0149861	0.000118001	2.9624	6.75129	20	40	0.00656814	0.5	-0.196347627415,-0.186010891045,-0.177817726223,-0.177129666963,-0.167643793574,-0.16511904581,-0.153140546439,-0.139142244556,-0.138601913101,-0.133713822547,-0.128910847118,-0.110175549521,-0.109380692815,-0.105994763285,-0.105700571814,-0.103365956646,-0.101024446127,-0.100788854685,-0.100769147665,-0.0974723715475,-0.0971161561046,-0.09049638407,-0.0900717521644,-0.0875733313477,-0.0839864859…	ATP2B2,CACNA1A,CBS,DAB1,DLC1,FAIM2,GLI2,GNPAT,HES1,HES3,KNDC1,LHX1,LHX5,LMX1B,LRP6,PROX1,RORA,SKOR2,ULK1,WNT7A
GO Biological Process	GO:0045600	positive regulation of fat cell differentiation	494	1.36267e-05	0.142262	0.00028798	2.39548	12.9411	31	0.00390026	0.00934298	363	0.000488222	1	0.0140414	2.51355	5.56981	14	33	0.0045977	0.424242	-0.129919275671,-0.122735539055,-0.112617140778,-0.111868397009,-0.103186053886,-0.100401026305,-0.0995428005896,-0.0978763128103,-0.0955917369469,-0.0892575271679,-0.0869668696169,-0.0860573520888,-0.0857383666463,-0.0842811265086,-0.0842523594397,-0.083455096619,-0.0821004293571,-0.0811235868955,-0.0753180375696,-0.074211038112,-0.0736780411999,-0.0733367738837,-0.0723403267049,-0.071668918941,…	BMP2,CEBPA,CMKLR1,FNDC3B,ID2,INS,LRP5,MEDAG,PPARG,SFRP1,SH3PXD2B,WNT5B,ZBTB16,ZC3H12A

## Sheet: GBM hyperDMRs
GBM hyperDMRs overlapping active enhancers and not promoters GREAT8 GO Biological Processes significant terms (terms significant in both the binomial and hypergenometric tests (BinomFDRQ<=0.05 and HyperFDRQ<=0.05, were within the top 500 ranked binomial test terms, and had a region fold change of 2 or greater)).
# Ontology	ID	Desc	BinomRank	BinomP	BinomBonfP	BinomFdrQ	RegionFoldEnrich	ExpRegions	ObsRegions	GenomeFrac	SetCov	HyperRank	HyperP	HyperBonfP	HyperFdrQ	GeneFoldEnrich	ExpGenes	ObsGenes	TotalGenes	GeneSetCov	TermCov	Regions	Genes
GO Biological Process	GO:0009952	anterior/posterior pattern specification	113	8.80978e-20	9.19741e-16	8.1393e-18	2.03466	96.3304	196	0.0267436	0.0544142	107	3.64972e-11	3.81031e-07	3.56104e-09	1.9808	41.3974	82	195	0.0214099	0.420513	5.13193860218,5.14533906037,5.49997249424,5.51789288357,5.54626037082,5.58417926249,5.62840290627,5.68180612644,5.75166280055,5.89200628232,5.93912934841,5.97542588531,5.97657958921,6.04230732804,6.10894995103,6.12834511582,6.19299915985,6.25453091489,6.28541289873,6.3665617969,6.43436454102,6.47126380997,6.49876655004,6.52927974916,6.62956677855,6.64791865545,6.75290643473,6.77284891907,6.826190…	ACVR2A,ACVR2B,ARC,AXIN1,AXIN2,BARX1,BASP1,BMP4,BMPR1A,CDX2,CELSR2,COBL,CREBBP,CTNNBIP1,DLL1,FOXA2,FOXB1,FOXC1,FOXF1,FZD5,GATA4,GBX2,GLI3,GRSF1,HES1,HEY1,HIPK1,HOXA1,HOXA11,HOXA2,HOXA3,HOXA4,HOXA6,HOXA7,HOXB1,HOXB2,HOXB3,HOXB4,HOXB5,HOXB6,HOXB8,HOXB9,HOXC10,HOXC11,HOXC4,HOXC5,HOXC6,HOXC8,HOXC9,HOXD10,HOXD3,HOXD8,HTT,KDM2B,KMT2A,LFNG,LRP6,NOTCH1,NR2F2,OSR1,PAX1,PBX1,PBX3,PCSK6,PGAP1,PLD6,RARG,SF3B1…
GO Biological Process	GO:0021546	rhombomere development	126	3.5096e-18	3.66403e-14	2.90796e-16	8.45646	3.54758	30	0.000984893	0.00832871	572	0.00171265	1	0.0312589	3.53283	1.69835	6	8	0.00156658	0.75	5.14533906037,6.28541289873,6.49876655004,6.64791865545,7.17913500969,7.67636815648,7.81438875991,8.42449063509,8.74321194472,8.88608693823,9.19493245349,9.49720503855,9.58069318865,9.79791883292,10.1430270344,10.9060486452,11.1169630627,11.9089322312,11.9591483825,12.4229677176,12.4730914869,12.6549536912,12.7830520658,12.7991299189,13.3795443798,15.7818681938,15.9445026757,15.9938838919,17.4517…	GBX2,HOXA1,HOXA2,HOXB1,HOXB2,HOXB3
GO Biological Process	GO:0042552	myelination	137	7.71817e-17	8.05777e-13	5.88159e-15	2.75677	32.647	90	0.00906357	0.0249861	645	0.00286277	1	0.046337	1.67345	16.1344	27	76	0.00704961	0.355263	5.74733005402,5.75166280055,5.78300928511,5.88085750468,5.91420726516,6.08132738547,6.16906744106,6.44625024482,6.47126380997,6.50589364671,6.55521474031,6.57983701043,6.63402645818,6.64179959293,6.64815664239,6.80652455845,6.87139389909,6.87946653758,6.91014218961,6.92311530336,7.02659952017,7.03184000899,7.10077991711,7.13178524835,7.18202870848,7.22108819209,7.25400162301,7.35404640468,7.38038…	AFG3L2,AKT1,AKT2,ARHGEF10,CD9,CNTN2,CNTNAP1,DICER1,FA2H,FGFR3,JAM3,MAL,MBP,MYO5A,NAB2,NDRG1,NFASC,NKX6-2,PLLP,PMP22,POU3F1,QKI,SCN8A,SERINC5,SKI,TGFB1,UGT8
GO Biological Process	GO:0032012	regulation of ARF protein signal transduction	139	8.57764e-17	8.95506e-13	6.44249e-15	3.64631	16.455	60	0.00456829	0.0166574	501	0.00109147	1	0.0227443	1.96269	10.1901	20	48	0.00522193	0.416667	5.14533906037,5.44068963822,5.55310361645,5.93284433057,5.97341900808,6.28541289873,6.4313455828,6.49876655004,6.92314534887,7.05755750445,7.13899078401,7.29671322234,7.44608547891,7.45083331099,7.81438875991,7.88837431375,7.89946324034,8.06295578158,8.114876196,8.11683047175,8.18132186534,8.1850538704,8.42358972458,8.42449063509,8.54464476697,8.56734431623,8.71208986105,8.77652358451,8.820496055…	ACAP3,ADAP1,AGAP1,AGAP2,AGAP5,AGFG2,ARAP2,ARFGAP3,ASAP1,ASAP2,CYTH1,CYTH2,CYTH3,CYTH4,DAB2IP,GIT1,IQSEC1,IQSEC3,PSD2,PSD3
GO Biological Process	GO:0010721	negative regulation of cell development	149	4.92845e-16	5.1453e-12	3.45322e-14	2.13983	64.9583	139	0.018034	0.0385897	221	3.89648e-06	0.0406793	0.000184069	1.85329	25.8999	48	122	0.0125326	0.393443	5.41951859841,5.42902667174,5.58417926249,5.75166280055,5.87499686987,5.89008476994,6.15449420595,6.19793387388,6.21061887144,6.47126380997,6.55521474031,6.62956677855,6.63539594941,6.64815664239,6.70698709752,6.72052892307,6.72331664132,6.80652455845,6.86089354388,6.87139389909,6.90854742879,6.90986472448,6.94216831944,7.00740599048,7.03184000899,7.05489610107,7.06011363921,7.10077991711,7.13445…	AATK,ARHGEF2,ATF5,BCL11A,BMPR1A,CDK5,CDK5R1,CIT,DAB2IP,DICER1,DMTN,EPHB2,F2,FGFR3,FOXA1,FOXA2,HES1,HOOK3,ID2,ITGB1BP1,KANK1,LINGO1,MAG,MBP,NGFR,NKX2-1,NKX6-1,NKX6-2,NOTCH1,NTRK3,PTK2,RAPGEF2,RTN4,RTN4R,RUFY3,RYK,SKI,SLIT1,SMAD7,TBX5,TGFB1,THY1,TNR,TRIM11,TTC3,ULK1,WNT3A,WNT7A
GO Biological Process	GO:0072659	protein localization to plasma membrane	183	3.30603e-14	3.4515e-10	1.88606e-12	2.84048	24.9958	71	0.00693943	0.0197113	473	0.000798252	1	0.0176189	1.78233	15.7098	28	74	0.0073107	0.378378	5.40660704711,5.46775844749,5.67010159621,5.78300928511,5.94635709706,6.05224071091,6.08028194272,6.08132738547,6.09696242309,6.30875799139,6.33051529033,6.39162086557,6.50589364671,6.57983701043,6.60136420364,6.62455620435,6.67334583976,6.83287816873,6.87946653758,6.95391129627,7.0499160148,7.09027742106,7.2325777611,7.23845268984,7.35404640468,7.48948296574,7.58412731843,7.63960398925,7.6746609…	AKT2,ANK1,ANK2,ANK3,BBS2,DLG1,EHD2,EHD3,GAS6,GOLGA4,GOLPH3,KIF13A,MACF1,MYO5A,NFASC,NKD2,PALM,PLEKHF1,PRKCZ,PTCH1,RAB31,RAMP1,SPTBN1,SPTBN4,TESC,VAMP3,WNT4,ZDHHC22
GO Biological Process	GO:0045668	negative regulation of osteoblast differentiation	189	4.23755e-14	4.42401e-10	2.34074e-12	3.23156	17.948	58	0.00498279	0.0161022	551	0.001582	1	0.0299747	2.14111	7.00571	15	33	0.00391645	0.454545	5.75166280055,5.95745181128,6.39298438744,6.47126380997,6.61569544065,6.75443082141,6.86089354388,6.92463621414,7.22108819209,7.31450616166,7.46807127441,7.47474227226,7.52667978438,7.53045545928,7.53860207594,7.62452933327,7.87104831122,8.231268811,8.42159749473,8.66390257262,8.75963909376,8.77531886438,8.91687872154,8.91864447698,9.17682949709,9.21157649346,9.61185111448,9.79693431046,9.9612832…	AXIN2,CDK6,HAND2,HDAC4,ID2,NOTCH1,PTCH1,SEMA4D,SKI,SMAD3,SOX2,TOB1,TWIST1,TWIST2,TWSG1
GO Biological Process	GO:0048704	embryonic skeletal system morphogenesis	224	6.56091e-13	6.84959e-09	3.05785e-11	2.16908	48.8686	106	0.0135671	0.0294281	100	7.17141e-12	7.48696e-08	7.48696e-10	2.56933	18.6819	48	88	0.0125326	0.545454	5.7272019338,5.74141044911,5.77020947243,5.86009406567,5.95745181128,6.09039867294,6.17912082864,6.25453091489,6.39298438744,6.39737648756,6.57873228899,6.64791865545,6.64815664239,6.92463621414,7.11719875499,7.12769701458,7.17913500969,7.18289341982,7.24358790156,7.31450616166,7.3773641558,7.53860207594,7.62452933327,7.67466097357,7.67636815648,7.7072975933,7.70932640104,7.71036318437,7.75466236…	AXIN1,BMP4,CHST11,DLG1,DSCAML1,FGFR2,FUZ,GLI3,GSC,HOXA1,HOXA11,HOXA2,HOXA3,HOXA4,HOXA6,HOXA7,HOXB1,HOXB2,HOXB3,HOXB4,HOXB5,HOXB6,HOXB8,HOXC11,HOXC9,HOXD10,HOXD3,HYAL1,IRX5,MDFI,MEF2A,MEF2C,NDST1,NIPBL,OSR1,OSR2,PDGFRA,PRRX1,RDH10,SATB2,SHOX2,SIX2,SMAD3,SMO,TBX15,TFAP2A,TWIST1,TWIST2
GO Biological Process	GO:0019228	regulation of action potential in neuron	227	8.59661e-13	8.97486e-09	3.95368e-11	2.20685	45.7665	101	0.0127059	0.02804	441	0.00054021	1	0.0127886	1.69965	20.5925	35	97	0.00913838	0.360825	5.74733005402,5.75166280055,5.78300928511,5.88085750468,5.91420726516,5.98614297293,6.07785587983,6.08028194272,6.08132738547,6.16906744106,6.19365539396,6.44625024482,6.47126380997,6.50589364671,6.55521474031,6.57983701043,6.63402645818,6.64179959293,6.64815664239,6.67587698527,6.80652455845,6.81570432985,6.85442227401,6.87139389909,6.87946653758,6.91014218961,6.92311530336,7.02659952017,7.03184…	AFG3L2,AKT1,AKT2,ANK3,ARHGEF10,CD9,CNTN2,CNTNAP1,DICER1,DPP6,FA2H,FGFR3,GPER,JAM3,KCNMA1,KCNMB4,MAL,MBP,MYO5A,NAB2,NDRG1,NFASC,NKX6-2,P2RX2,P2RX4,P2RX7,PLLP,PMP22,POU3F1,QKI,SCN8A,SERINC5,SKI,TGFB1,UGT8
GO Biological Process	GO:0043313	regulation of neutrophil degranulation	235	1.89298e-12	1.97627e-08	8.40967e-11	9.66316	1.86274	18	0.000517142	0.00499722	589	0.00202869	1	0.0359585	4.71044	0.849177	4	4	0.00104439	1	6.00003748098,6.29177658468,7.1354479767,8.03422999688,8.16116681276,8.37800292892,8.94267297002,8.95610405788,9.02226403254,9.31441047305,9.35636461996,9.50171638569,10.3157804914,10.8238519994,10.8603404277,12.0515389879,12.0836770133,15.0623731561	ABR,BCR,PRAM1,SYK
GO Biological Process	GO:0007009	plasma membrane organization	238	3.23334e-12	3.37561e-08	1.41832e-10	2.33718	36.3685	85	0.0100968	0.023598	444	0.000565427	1	0.0132952	1.65738	22.9278	38	108	0.00992167	0.351852	5.40660704711,5.46775844749,5.67010159621,5.78300928511,5.94635709706,6.05224071091,6.08028194272,6.08132738547,6.09696242309,6.16906744106,6.17603187254,6.29128023847,6.30875799139,6.33051529033,6.39162086557,6.50589364671,6.57983701043,6.60136420364,6.62455620435,6.67334583976,6.83287816873,6.87946653758,6.92311530336,6.95391129627,7.0499160148,7.09027742106,7.2325777611,7.23845268984,7.2540016…	AKT1,AKT2,ANK1,ANK2,ANK3,BBS2,COL5A1,DLG1,DYSF,EHD2,EHD3,FA2H,FNBP1L,GAS6,GOLGA4,GOLPH3,KIF13A,MACF1,MYH10,MYO5A,NDRG1,NFASC,NKD2,P2RX7,PACSIN2,PALM,PLEKHF1,PLSCR1,PRKCZ,PTCH1,RAB31,RAMP1,SPTBN1,SPTBN4,TESC,VAMP3,WNT4,ZDHHC22
GO Biological Process	GO:0043433	negative regulation of sequence-specific DNA binding transcription factor activity	256	1.06654e-11	1.11347e-07	4.3495e-10	2.05843	51.9814	107	0.0144313	0.0297057	327	8.25041e-05	0.861343	0.00263408	1.73119	24.8384	43	117	0.0112271	0.367521	5.68180612644,5.77719133658,5.89008476994,5.93305901543,5.94635709706,5.95745181128,5.99089808829,5.99833424372,6.15449420595,6.16906744106,6.19793387388,6.22252343899,6.30875799139,6.33051529033,6.39298438744,6.43582294196,6.51097310759,6.52645449036,6.61357712012,6.61569544065,6.86089354388,6.86560837759,6.92311530336,6.92463621414,7.31691599499,7.53860207594,7.62452933327,7.64135035569,7.67738…	ARRB2,CACTIN,CHP1,COMMD7,CTNNBIP1,CYLD,DAB2IP,DAP,ESR1,FAM105B,FOXA2,GAS6,GLIS2,HAND1,HAND2,HDAC4,ID2,IRAK3,KAT6A,KDM1A,KLF4,NLRC5,NLRP12,PBX1,PEX14,PIAS4,PRMT2,PRNP,PROX1,PTCH1,RB1,RPS3,SETD6,SIGIRR,SIK1,SIVA1,SMAD7,SUMO1,TRAF3,TWIST1,USP7,WFS1,WWP2
GO Biological Process	GO:0021903	rostrocaudal neural tube patterning	276	3.81009e-11	3.97773e-07	1.44121e-09	4.93532	5.47077	27	0.00151882	0.00749584	640	0.00282461	1	0.0460765	2.99756	2.33524	7	11	0.00182768	0.636364	5.14533906037,6.28541289873,6.3665617969,6.49876655004,6.62956677855,7.71853288558,7.80739982805,7.81438875991,8.42449063509,8.88608693823,9.19493245349,9.46676557257,9.49720503855,9.58069318865,9.85051199977,10.8525536646,10.9060486452,11.5660986512,12.2800689544,12.4229677176,12.4730914869,12.5812365184,12.6549536912,12.7830520658,12.7991299189,13.3795443798,15.9445026757	GBX2,HES1,KDM2B,LRP6,SOX17,SSBP3,WNT1
GO Biological Process	GO:0008595	anterior/posterior axis specification, embryo	290	7.60659e-11	7.94128e-07	2.73837e-09	3.87279	8.7792	34	0.00243731	0.0094392	368	0.000190738	1	0.00541116	3.1403	3.18441	10	15	0.00261097	0.666667	5.49997249424,5.58417926249,6.77284891907,6.94352852791,6.95754958377,7.20461314184,7.3773641558,7.53383310418,8.06691777298,8.74006712147,9.27288302152,9.38913585412,9.45127760761,9.77088998113,9.9829166872,10.0071238764,10.6758576395,10.7268736507,11.5412368947,12.3134606941,12.5007033585,14.0040037756,14.1252698761,14.264630359,14.4028102352,14.6184940022,14.6388886393,15.1263133386,15.2547930…	BASP1,FZD5,HOXB6,HOXD8,PCSK6,PLD6,T,TBX3,TCF7L1,WT1
GO Biological Process	GO:0033762	response to glucagon stimulus	293	8.87259e-11	9.26298e-07	3.16143e-09	3.0239	15.5428	47	0.00431506	0.0130483	480	0.000857975	1	0.018661	2.03405	9.34095	19	44	0.00496084	0.431818	5.7885383606,6.12834511582,6.25005669177,6.46816109462,6.61235673613,6.93401629747,6.94266490698,6.95933756865,6.97503988414,7.18665883225,7.21492645616,7.28135790613,7.46383532449,7.60595877704,7.67321305701,8.27478102288,8.28280929022,8.28674748295,8.45054587575,8.56292428679,8.67371998374,8.69120922006,8.70228410226,8.99185697119,9.10427509758,9.35432938574,9.64637218128,9.96573932264,10.16958…	ADCY2,ADCY3,ADCY4,ADCY5,ADCY7,ADCY9,GCGR,GLP1R,GNB1,GNB2,GNB3,GNB4,GNG13,GNG7,GNG8,PRKACB,PRKAR1B,SREBF1,STK11
GO Biological Process	GO:2001242	regulation of intrinsic apoptotic signaling pathway	305	1.3022e-10	1.35949e-06	4.45736e-09	2.65322	21.4833	57	0.00596427	0.0158245	578	0.00184173	1	0.0332659	1.71867	15.7098	27	74	0.00704961	0.364865	5.17363409642,5.47687152475,5.49337496024,5.52235094202,5.72614365439,5.82972961939,5.95371616458,6.03473806027,6.09763401064,6.16906744106,6.19793387388,6.26879152402,6.48433544348,6.51956423263,6.52645449036,6.63539594941,6.7559838745,6.7794368853,6.78437599458,6.92311530336,6.93497982541,6.98627682786,7.27418527422,7.31234219526,7.58784284581,7.90866134732,8.24286773147,8.30494974463,8.3059047…	ACKR3,AKT1,ARHGEF2,BBC3,BID,CD44,CLU,CXCL12,CYLD,DFNA5,FIS1,GNB2L1,HSPB1,KDM1A,KIAA1967,LCK,NACC2,NFE2L2,PPIF,RIPK1,SIAH1,SNAI2,TPT1,TRIM32,URI1,WFS1,YBX3
GO Biological Process	GO:0072661	protein targeting to plasma membrane	309	1.57722e-10	1.64662e-06	5.32886e-09	4.32022	6.71263	29	0.00186358	0.00805108	350	0.000133089	1	0.00396986	3.04793	3.609	11	17	0.00287206	0.647059	5.40660704711,5.46775844749,5.78300928511,5.94635709706,6.08028194272,6.08132738547,6.30875799139,6.33051529033,6.39162086557,6.57983701043,6.67334583976,7.48948296574,7.75435267572,8.13522733336,8.27804426519,8.29177934992,8.33959121855,8.45223756548,8.48258031697,8.57532096665,8.74449386336,8.8738465644,9.07601762125,9.13941366918,9.26725141409,10.3567024686,10.6640503524,11.0419119457,17.85767…	ANK1,ANK2,ANK3,EHD3,GAS6,NFASC,NKD2,PALM,PTCH1,SPTBN1,TESC
GO Biological Process	GO:0071377	cellular response to glucagon stimulus	345	7.54862e-10	7.88076e-06	2.28428e-08	3.03734	13.8279	42	0.00383894	0.0116602	458	0.000674074	1	0.0153654	2.16426	7.85489	17	37	0.00443864	0.45946	5.7885383606,6.12834511582,6.25005669177,6.46816109462,6.61235673613,6.93401629747,6.94266490698,6.95933756865,6.97503988414,7.18665883225,7.28135790613,7.46383532449,7.60595877704,7.67321305701,8.27478102288,8.28280929022,8.28674748295,8.45054587575,8.56292428679,8.67371998374,8.69120922006,8.99185697119,9.10427509758,9.35432938574,9.64637218128,9.96573932264,10.1695867445,10.1865130708,10.60468…	ADCY2,ADCY3,ADCY4,ADCY5,ADCY7,ADCY9,GCGR,GLP1R,GNB1,GNB2,GNB3,GNB4,GNG13,GNG7,GNG8,PRKACB,PRKAR1B
GO Biological Process	GO:0090002	establishment of protein localization to plasma membrane	347	8.23495e-10	8.59729e-06	2.47761e-08	3.07754	13.3223	41	0.00369859	0.0113826	366	0.000188599	1	0.0053797	2.1909	9.12865	20	43	0.00522193	0.465116	5.40660704711,5.46775844749,5.67010159621,5.78300928511,5.94635709706,6.05224071091,6.08028194272,6.08132738547,6.30875799139,6.33051529033,6.39162086557,6.57983701043,6.67334583976,6.95391129627,7.2325777611,7.48948296574,7.63960398925,7.75435267572,7.90190854907,8.13522733336,8.27804426519,8.29177934992,8.33959121855,8.45223756548,8.4744858523,8.48258031697,8.57532096665,8.74449386336,8.8189262…	ANK1,ANK2,ANK3,BBS2,EHD3,GAS6,GOLGA4,GOLPH3,KIF13A,MACF1,NFASC,NKD2,PALM,PTCH1,RAB31,SPTBN1,SPTBN4,TESC,VAMP3,WNT4
GO Biological Process	GO:0050885	neuromuscular process controlling balance	350	1.03023e-09	1.07556e-05	3.07304e-08	2.33966	27.7818	65	0.00771288	0.0180455	237	6.42459e-06	0.0670727	0.000283007	2.31078	11.2516	26	53	0.00678851	0.490566	5.67206527569,5.98169040449,5.98614297293,6.00003748098,6.12224284103,6.14751129938,6.29177658468,6.3234947354,6.46816109462,6.55521474031,6.80652455845,6.94266490698,6.97865451608,7.13231702306,7.1354479767,7.5768406847,7.61057760069,7.6183597738,7.66970146507,8.00510056059,8.16116681276,8.26740038582,8.32332593536,8.37800292892,8.53027187957,8.53119165844,8.57698817351,8.71426586734,8.831140431…	ABR,ADCY5,APLP2,APP,ATP2B2,BCR,BLOC1S4,CACNA1A,CAMK2B,CDH23,CLIC5,CNTNAP1,GRIN2C,HERC1,HMX3,JPH3,JPH4,KCNMA1,MYH10,NKX6-2,PAFAH1B1,RBFOX1,RBFOX2,SHANK3,SOX2,TNR
GO Biological Process	GO:0051693	actin filament capping	370	1.69406e-09	1.7686e-05	4.77999e-08	4.27284	6.08494	26	0.00168932	0.00721821	631	0.00261957	1	0.0433412	2.26101	5.30736	12	25	0.00313316	0.48	5.63315082785,5.81940425309,5.97070339167,6.15243782335,6.29223342572,6.39162086557,6.42692826974,6.4953683254,6.56269774862,6.60249942776,6.75248556493,6.88798939405,7.2325777611,7.84007683875,7.99287647236,8.27804426519,8.68586806431,8.74449386336,8.83540742967,8.8738465644,9.07601762125,9.13941366918,9.263006712,9.49530625094,9.88929874614,10.267171554	ADD1,AVIL,CAPG,CAPZA2,CAPZB,DMTN,EPS8,SCIN,SPTAN1,SPTBN1,SPTBN4,VILL
GO Biological Process	GO:0060684	epithelial-mesenchymal cell signaling	371	1.7337e-09	1.80998e-05	4.87865e-08	4.60077	5.21652	24	0.00144823	0.00666296	436	0.000522729	1	0.0125167	4.03752	1.48606	6	7	0.00156658	0.857143	5.13193860218,5.57360131391,5.7272019338,5.7885383606,6.25005669177,6.56817221273,7.18665883225,7.60595877704,8.67371998374,8.98191425439,9.40964991884,9.96573932264,10.1865130708,10.5698501526,11.7167828867,12.4538154922,13.6320858241,13.8220947656,13.9518391773,14.7702222891,14.8201851705,15.6584146527,16.9758717113,16.9769406626	BMP4,CDC42,FOXA1,PDGFA,SHH,SMO
GO Biological Process	GO:0033182	regulation of histone ubiquitination	375	1.89586e-09	1.97928e-05	5.27807e-08	11.1221	1.07893	12	0.000299537	0.00333148	589	0.00202869	1	0.0359585	4.71044	0.849177	4	4	0.00104439	1	5.38812523363,5.54067892111,6.21914416172,6.72251230225,7.30939490386,7.67227505343,8.42416906498,8.45497743905,9.52462402882,12.3876711628,13.7855870958,19.6216029069	OTUB1,TRIP12,UBE2N,UBR5
GO Biological Process	GO:0051101	regulation of DNA binding	384	2.71181e-09	2.83113e-05	7.37274e-08	2.07788	38.5008	80	0.0106887	0.0222099	471	0.000778885	1	0.0172645	1.82793	14.2237	26	67	0.00678851	0.38806	5.34591868999,5.7272019338,5.75166280055,5.95745181128,5.9885017486,6.06261896145,6.19793387388,6.39298438744,6.39737648756,6.43444956165,6.47126380997,6.52645449036,6.61569544065,6.62956677855,6.86089354388,6.87139389909,6.92463621414,7.22108819209,7.46807127441,7.53045545928,7.53860207594,7.59462622832,7.62452933327,7.75129457573,8.02698664684,8.07311271744,8.18110530708,8.24924161257,8.6097988…	ACD,BRD4,CTNNBIP1,DOT1L,HABP4,HAND2,HES1,HEY1,ID2,ISL1,JUN,KDM1A,LHX2,MDFI,PDX1,PITX2,PPARA,SKI,SMARCA4,SMO,SUMO1,TGFB1,TNKS,TWIST1,TWIST2,ZNF462
GO Biological Process	GO:0003166	bundle of His development	400	5.13917e-09	5.3653e-05	1.34132e-07	5.2037	3.84342	20	0.00106702	0.00555247	589	0.00202869	1	0.0359585	4.71044	0.849177	4	4	0.00104439	1	5.58417926249,6.83696687961,6.86089354388,8.1343162493,9.24313496822,9.87038371082,10.0071238764,10.2066899484,10.6758576395,11.5412368947,12.3134606941,14.1252698761,15.1263133386,15.2547930371,15.7989702862,16.2141070021,18.1182506565,19.5140712907,20.4493768916,21.180351915	ID2,NKX2-5,TBX3,TBX5
GO Biological Process	GO:0031532	actin cytoskeleton reorganization	406	6.12323e-09	6.39265e-05	1.57455e-07	2.39924	23.3407	56	0.00647994	0.0155469	251	1.3051e-05	0.136253	0.000542839	2.47298	8.49177	21	40	0.00548303	0.525	5.59008624684,5.87006430349,6.09264678709,6.28446999753,6.41939575773,6.62455620435,6.75342808582,6.81173371309,6.83287816873,6.88798939405,6.93317711596,6.98873250586,7.07456567543,7.09027742106,7.13899062354,7.54898215222,7.57423391491,7.58412731843,7.63859381753,7.86719267786,7.91704113893,7.93329994517,8.1167563715,8.73664321878,8.83540742967,8.92526866623,8.93064695343,9.11237958847,9.224016…	ANTXR1,BRSK2,CDC42BPA,CDC42BPB,DMTN,EPS8,FARP2,FER,KIT,LPIN1,MICALL2,MINK1,MYH9,PARVB,PHACTR1,PRKCZ,PTPN1,RAP2A,RICTOR,TNIK,TRPV4
GO Biological Process	GO:0030705	cytoskeleton-dependent intracellular transport	426	1.01498e-08	0.000105964	2.48742e-07	2.32245	24.9736	58	0.00693327	0.0161022	404	0.000340675	1	0.00880358	1.80276	17.1958	31	81	0.00809399	0.382716	5.59338518708,5.74191358848,6.06097859047,6.14751129938,6.62455620435,6.62956677855,6.71872882356,6.83287816873,6.88199776639,6.94422086066,6.94707742277,7.00122984124,7.09027742106,7.13231702306,7.18202870848,7.28096689154,7.31991692539,7.42944817664,7.45830366372,7.50427477585,7.5768406847,7.58412731843,7.61339142242,7.69258852259,7.90190854907,8.1167563715,8.20487611017,8.21692681056,8.3263311…	AP3B1,AP3D1,APBA1,APP,ARHGAP21,BICD1,BLOC1S4,CDC42,CNTNAP1,DST,HTT,KIF13A,KIF1A,KIF1B,KLC1,LRPPRC,MAP1B,MAPT,MGARP,MYO10,NDE1,NDEL1,NEFM,OPA1,PAFAH1B1,PEX14,PRKCZ,RAB6A,RHOT1,SSNA1,UGT8
GO Biological Process	GO:0010970	microtubule-based transport	435	1.50155e-08	0.000156762	3.60373e-07	2.33534	23.9793	56	0.00665723	0.0155469	380	0.0002246	1	0.0061706	1.85939	16.1344	30	76	0.0078329	0.394737	5.74191358848,6.06097859047,6.14751129938,6.62455620435,6.62956677855,6.71872882356,6.83287816873,6.88199776639,6.94422086066,6.94707742277,7.00122984124,7.09027742106,7.13231702306,7.18202870848,7.28096689154,7.31991692539,7.42944817664,7.45830366372,7.50427477585,7.5768406847,7.58412731843,7.61339142242,7.69258852259,7.90190854907,8.1167563715,8.20487611017,8.21692681056,8.39257540276,8.5769881…	AP3B1,AP3D1,APBA1,APP,ARHGAP21,BICD1,BLOC1S4,CDC42,CNTNAP1,DST,HTT,KIF13A,KIF1A,KIF1B,KLC1,LRPPRC,MAP1B,MAPT,MGARP,NDE1,NDEL1,NEFM,OPA1,PAFAH1B1,PEX14,PRKCZ,RAB6A,RHOT1,SSNA1,UGT8
GO Biological Process	GO:0003207	cardiac chamber formation	462	2.9204e-08	0.000304889	6.59934e-07	3.0381	11.1912	34	0.00310694	0.0094392	333	0.000101551	1	0.00318375	3.53283	2.54753	9	12	0.00234987	0.75	5.58417926249,5.86009406567,5.95159856434,6.09039867294,6.14777270836,6.17912082864,6.61569544065,6.83696687961,8.1343162493,9.24313496822,9.64782847817,9.87038371082,10.0071238764,10.6758576395,10.9306755166,11.0016524215,11.4628866814,11.5412368947,12.0500119167,12.1630028694,12.3864261085,13.2235644582,14.1252698761,14.4813957172,15.1188413616,15.2547930371,15.7989702862,15.9610360215,16.21410…	HAND1,HAND2,MEF2A,MEF2C,NKX2-5,NOTCH1,SOX4,TBX20,TBX5
GO Biological Process	GO:0003211	cardiac ventricle formation	482	5.20351e-08	0.000543246	1.12707e-06	3.08536	10.3716	32	0.00287939	0.00888395	407	0.000362571	1	0.00930034	3.42578	2.33524	8	11	0.00208877	0.727273	5.58417926249,5.86009406567,5.95159856434,6.09039867294,6.17912082864,6.61569544065,6.83696687961,8.1343162493,9.24313496822,9.64782847817,9.87038371082,10.0071238764,10.6758576395,10.9306755166,11.0016524215,11.5412368947,12.0500119167,12.1630028694,12.3864261085,13.2235644582,14.1252698761,14.4813957172,15.1188413616,15.2547930371,15.7989702862,15.9610360215,16.2141070021,17.9258915247,18.11825…	HAND1,HAND2,MEF2A,MEF2C,NKX2-5,NOTCH1,SOX4,TBX5

## Sheet: GBM hypoDMRs
GBM hypoDMRs overlapping active enhancers and not promoters GREAT8 GO Biological Processes significant terms (terms significant in both the binomial and hypergenometric tests (BinomFDRQ<=0.05 and HyperFDRQ<=0.05, were within the top 500 ranked binomial test terms, and had a region fold change of 2 or greater)).
# Ontology	ID	Desc	BinomRank	BinomP	BinomBonfP	BinomFdrQ	RegionFoldEnrich	ExpRegions	ObsRegions	GenomeFrac	SetCov	HyperRank	HyperP	HyperBonfP	HyperFdrQ	GeneFoldEnrich	ExpGenes	ObsGenes	TotalGenes	GeneSetCov	TermCov	Regions	Genes
GO Biological Process	GO:0048534	hematopoietic or lymphoid organ development	23	2.48601e-19	2.59539e-15	1.12843e-16	2.00478	95.2725	191	0.055039	0.110341	113	1.78172e-07	0.00186011	1.64612e-05	1.77963	45.5152	81	447	0.0440936	0.181208	-22.7514764534,-20.9254519475,-20.7992193042,-20.1569233489,-19.5637265948,-18.720633328,-18.60317112,-18.4558214418,-18.2143633085,-18.1841340659,-17.9464204511,-17.918880222,-17.7478571776,-17.6193228556,-17.4421887367,-17.2716343267,-16.9978712628,-16.8385144516,-16.636209294,-16.6153760403,-16.4752251119,-16.3525953892,-16.2167790996,-16.2088201417,-16.1162265678,-16.0975368424,-16.0839720225…	ACE,ADD2,ANK1,BARX1,BCL2L11,BCL3,CARD11,CBFA2T3,CD1D,CD248,CEBPA,CEBPG,CHD7,CSF1,DLL1,DMTN,EPAS1,EPHB3,EPO,FADD,FAM20C,FGF3,FOXL1,FOXN1,GATA2,GATA3,GLI3,GLRX5,HDAC4,HES1,ID2,IKZF1,IL12B,INHBA,IRF4,IRF8,JAG1,JAM3,JUN,KLF4,LCK,LRP5,LTB,LY6D,LYN,MECOM,MEF2A,MEIS1,MELK,MMP9,NHEJ1,NKX2-5,PDE2A,PLCG2,POU2F2,RCOR1,RHOH,RUNX1,RUNX2,RYR1,SFRP2,SHH,SMAD5,SOX6,SYK,TACC3,TBX1,TGFBR2,TNF,TNRC6C,TPO,TRAF6,TTC7…
GO Biological Process	GO:0055123	digestive system development	29	5.13836e-18	5.36445e-14	1.84981e-15	2.66345	37.9208	101	0.0219069	0.0583478	116	2.51243e-07	0.00262298	2.26119e-05	2.57214	12.8298	33	126	0.0179641	0.261905	-21.8498715014,-20.7992193042,-20.5449306509,-19.5637265948,-17.7723219034,-17.2002804248,-17.1929852422,-16.5633640109,-16.4752251119,-16.1644824354,-16.0975368424,-15.8324659625,-15.8295122899,-15.8166827096,-15.3900477389,-15.3128807655,-14.935146956,-14.9250470213,-14.8714039262,-14.4989801367,-14.4570620343,-14.3672295539,-14.1764470487,-14.0866422734,-13.73388806,-13.6764730185,-13.65746855…	ALX4,BARX1,DACT1,EGFR,EPHB3,FGF9,FGFR3,FOXF1,FOXF2,FOXL1,FOXP4,GATA4,GATA5,GATA6,GLI2,GLI3,HNF1B,ID2,IGF1R,IGF2,IHH,NODAL,NOTCH1,PTK6,SFRP2,SHH,SMAD2,SMAD3,SOX11,SOX17,TGFBR2,TNF,WNT11
GO Biological Process	GO:0048562	embryonic organ morphogenesis	51	7.92247e-16	8.27106e-12	1.62178e-13	2.05743	70.9625	146	0.0409951	0.0843443	27	1.44354e-13	1.50705e-09	5.58167e-11	2.54753	27.0851	69	266	0.0375612	0.259398	-21.4861278707,-21.2298274279,-20.5449306509,-20.1569233489,-19.5637265948,-18.720633328,-18.60317112,-18.2143633085,-17.6193228556,-17.5683506495,-17.4421887367,-17.3565571409,-16.7856400627,-16.6153760403,-16.0975368424,-15.8295122899,-15.5365230123,-15.0799883407,-14.935146956,-14.8665658038,-14.4989801367,-14.4778522675,-14.4570620343,-14.3885894457,-14.2610632157,-14.1764470487,-14.086642273…	ALDH1A3,ALX3,ALX4,ATP6V1B1,CELSR1,CHD7,CHRNA9,CHST11,CLIC5,COL2A1,CRYAA,DLL1,DSCAML1,EPHB2,FGF3,FGF9,FGFR1,FOXF1,FOXF2,FOXL2,GATA2,GATA3,GATA4,GLI2,GLI3,HES1,HNF1B,HOXB1,HOXC4,HPN,HSPG2,ID2,IHH,INSIG1,INSIG2,LRP5,MAFB,MEF2A,MIB1,MYO15A,MYO7A,NKX2-5,NODAL,NOTCH1,NTN1,OSR1,OTOP1,ROR2,RPL38,RUNX2,RYR2,SETD2,SHH,SMAD2,SMAD3,SOX11,SOX17,SOX18,SOX9,TBX1,TBX15,TBX3,TEAD2,TGFBR2,TH,TMIE,TWIST2,WNT9A,ZEB1
GO Biological Process	GO:0042493	response to drug	61	6.05425e-15	6.32064e-11	1.03617e-12	2.01623	71.4205	144	0.0412597	0.0831889	101	6.05187e-08	0.000631815	6.2556e-06	1.92029	36.4529	70	358	0.0381056	0.195531	-22.2272620252,-21.8498715014,-21.2298274279,-20.5449306509,-19.9709846346,-18.7915705066,-18.2143633085,-17.7785729198,-17.5683506495,-17.3139584834,-17.2716343267,-17.1929852422,-16.8678283732,-16.8553743796,-16.7772512684,-16.4752251119,-16.3633548889,-16.3525953892,-16.3329930584,-16.2998759059,-16.2766240235,-16.1162265678,-15.3128807655,-15.3014714162,-15.2964308059,-14.4778522675,-14.05829…	ABCC1,ABCC6,ACSL1,ADCY1,ADORA2A,ALDH3A1,AOC1,CCL2,CCND1,CDKN1A,COMT,CPT1A,CRYAA,CYP2B6,DPEP1,DRD1,ENSG00000267545,FYN,GAD2,GATA3,GATA4,GATA6,GNA12,HDAC4,IGF2,IL1RN,INHBA,JUN,KCNH2,KCNK3,KCNQ1,LCK,LCN2,LPL,LYN,MAS1,MEF2A,MGMT,MYC,NDUFA10,NFATC2,NKX3-1,NNMT,NOS1,PDE2A,PDGFA,PGF,PRKCD,PTK2,PTPRM,RAB6C,RPH3AL,SEMA3C,SFRP2,SLC15A4,SLC18A1,SLC19A1,SLC22A2,SLC22A3,SLC6A11,SRP14,TERF1,TGFA,TGFBR2,TH,TNF,…
GO Biological Process	GO:0050870	positive regulation of T cell activation	63	6.73043e-15	7.02657e-11	1.11533e-12	2.66749	30.7405	82	0.0177588	0.0473715	234	1.7393e-05	0.181582	0.000775993	2.09592	16.6991	35	164	0.0190528	0.213415	-21.8498715014,-19.5637265948,-19.1226562581,-18.60317112,-18.4558214418,-17.4421887367,-17.1929852422,-16.0975368424,-15.8593355927,-15.8295122899,-15.5339022817,-15.3128807655,-14.4989801367,-14.4570620343,-14.0866422734,-14.0582975523,-14.0328565972,-13.6574685581,-13.4873475969,-13.2404098835,-13.2215625231,-13.1314669114,-12.8433789962,-12.666947045,-12.2799600429,-12.0111349681,-11.73180434…	ADAM8,CARD11,CCL2,CD1D,CD5,FADD,FYN,GATA3,GLI2,GLI3,GRAP2,HES1,HLA-DPA1,HLA-DRA,HLA-DRB5,ICOS,ICOSLG,IGF2,IHH,IKZF1,IL12B,IL1RL2,IL2RA,IL4R,LCK,LYN,PRKCQ,PRKCZ,PTPN6,SART1,SHH,SRC,SYK,TGFBR2,TRAF6
GO Biological Process	GO:0043588	skin development	76	6.98663e-14	7.29404e-10	9.59742e-12	2.11567	56.247	119	0.0324939	0.0687464	196	5.74531e-06	0.0599811	0.000306026	1.86562	28.4088	53	279	0.0288514	0.189964	-19.9832885846,-19.5637265948,-18.60317112,-18.1841340659,-17.918880222,-17.4421887367,-17.2716343267,-16.4752251119,-16.3525953892,-16.1162265678,-15.8295122899,-15.6517476575,-15.5654150847,-15.5365230123,-15.1641341212,-15.0189016038,-14.5338641768,-14.4989801367,-14.4570620343,-14.3900643202,-14.3754785903,-14.1486578487,-14.0866422734,-14.0588156249,-13.6291244705,-13.2468861917,-13.10866944…	ADAMTS2,ALX4,APCDD1,BARX2,CALML5,CELSR1,CLIC4,CLIC5,COL1A1,COL5A1,CST6,CUX1,DACT2,DBI,EDAR,EGFR,FGFR1,FOXN1,GJB5,GLI2,HDAC1,HES1,INHBA,IVL,JAG1,KLF4,KRT17,KRT31,KRT34,LCE1F,LOR,LTB,MSX2,MYO7A,NGFR,NOTCH1,NTF3,PDGFA,POU2F3,POU3F1,POU3F2,PPARA,RUNX1,RUNX3,RYR1,S100A7,SHH,SNAI1,SOX18,SOX9,SPRR4,TGM3,TNFRSF19
GO Biological Process	GO:0051251	positive regulation of lymphocyte activation	84	2.06214e-13	2.15288e-09	2.56295e-11	2.31164	41.0964	95	0.0237414	0.0548816	136	6.29875e-07	0.0065759	4.83522e-05	2.12095	21.6884	46	213	0.0250408	0.215962	-21.8498715014,-19.5637265948,-19.1226562581,-18.60317112,-18.4558214418,-17.4421887367,-17.1929852422,-16.0975368424,-15.8593355927,-15.8295122899,-15.5339022817,-15.3191420957,-15.3128807655,-15.3014714162,-14.4989801367,-14.4570620343,-14.0866422734,-14.0582975523,-14.0328565972,-13.7562716866,-13.6574685581,-13.4873475969,-13.2404098835,-13.2215625231,-13.1314669114,-12.8433789962,-12.6669470…	ADAM8,CARD11,CCL2,CD1D,CD40,CD5,CDKN1A,ENSG00000267545,FADD,FYN,GATA3,GLI2,GLI3,GRAP2,HES1,HLA-DPA1,HLA-DRA,HLA-DRB5,ICOS,ICOSLG,IGF2,IHH,IKZF1,IL12B,IL15RA,IL1RL2,IL2RA,IL4R,INPP5D,IRS2,LCK,LYN,MEF2A,NFATC2,PRKCQ,PRKCZ,PTPN6,SART1,SHH,SRC,SYK,TGFBR2,TNFRSF4,TNIP2,TRAF6,ZNF335
GO Biological Process	GO:0050863	regulation of T cell activation	86	3.08927e-13	3.2252e-09	3.75023e-11	2.28312	42.0477	96	0.024291	0.0554593	296	0.000130045	1	0.00458673	1.79338	23.4194	42	230	0.0228634	0.182609	-21.8498715014,-19.5637265948,-19.1226562581,-18.60317112,-18.4558214418,-18.1841340659,-17.918880222,-17.4421887367,-17.1929852422,-16.0975368424,-16.0839720225,-15.8593355927,-15.8295122899,-15.5339022817,-15.3128807655,-15.0189016038,-14.4989801367,-14.4570620343,-14.0866422734,-14.0582975523,-14.0328565972,-13.6574685581,-13.4873475969,-13.2404098835,-13.2215625231,-13.1314669114,-12.84337899…	ADAM8,ADORA2A,CARD11,CCL2,CD1D,CD5,ERBB2,FADD,FOXN1,FYN,GATA3,GLI2,GLI3,GRAP2,HES1,HLA-DPA1,HLA-DRA,HLA-DRB5,ICOS,ICOSLG,IGF2,IHH,IKZF1,IL12B,IL1RL2,IL2RA,IL4R,IRF4,LCK,LRRC32,LYN,PRKCQ,PRKCZ,PRNP,PTPN6,SART1,SHH,SRC,SYK,TGFBR2,TRAF6,ZEB1
GO Biological Process	GO:0048565	digestive tract development	88	3.63086e-13	3.79062e-09	4.30752e-11	2.40714	35.727	86	0.0206395	0.0496823	155	1.16099e-06	0.0121207	7.8198e-05	2.53989	11.8115	30	116	0.016331	0.258621	-20.7992193042,-20.5449306509,-19.5637265948,-17.7723219034,-17.2002804248,-16.5633640109,-16.4752251119,-16.1644824354,-16.0975368424,-15.8324659625,-15.8295122899,-15.8166827096,-15.3900477389,-14.935146956,-14.9250470213,-14.8714039262,-14.4989801367,-14.4570620343,-14.3672295539,-14.1764470487,-14.0866422734,-13.73388806,-13.6764730185,-13.2828759936,-13.2494990827,-12.5482344718,-12.48757711…	ALX4,DACT1,EGFR,EPHB3,FGF9,FGFR3,FOXF1,FOXF2,FOXL1,FOXP4,GATA4,GATA5,GATA6,GLI2,GLI3,HNF1B,ID2,IHH,NODAL,NOTCH1,PTK6,SFRP2,SHH,SMAD2,SMAD3,SOX11,SOX17,TGFBR2,TNF,WNT11
GO Biological Process	GO:0043467	regulation of generation of precursor metabolites and energy	90	4.21453e-13	4.39996e-09	4.88885e-11	3.87328	10.8435	42	0.00626432	0.0242634	539	0.00235966	1	0.0457048	2.29154	6.10942	14	60	0.00762112	0.233333	-21.8498715014,-20.7007944602,-20.1876806363,-18.8576374324,-18.2143633085,-17.1929852422,-16.4271726471,-15.3712931101,-15.3128807655,-15.2633720397,-13.8298621578,-13.6574685581,-13.1314669114,-12.8433789962,-12.1771818821,-12.0111349681,-11.4034369463,-11.2519563613,-11.1620550743,-11.1094940185,-10.9044039163,-10.7110155514,-10.5749773097,-10.4659928966,-10.3058447193,-10.1886858345,-9.671545…	ADRA1B,DDIT4,GCGR,GCK,HDAC4,IGF2,INS,IRS2,MNF1,NKX1-1,PPARA,PPP1CB,PRDM16,PRKAG2
GO Biological Process	GO:0051249	regulation of lymphocyte activation	102	1.90264e-12	1.98636e-08	1.94741e-10	2.02384	57.811	117	0.0333974	0.067591	192	5.38523e-06	0.0562218	0.000292822	1.82343	31.2599	57	307	0.0310289	0.185668	-21.8498715014,-19.5637265948,-19.1226562581,-18.60317112,-18.4558214418,-18.1841340659,-17.918880222,-17.4421887367,-17.2716343267,-17.1929852422,-16.1162265678,-16.0975368424,-16.0839720225,-15.8593355927,-15.8295122899,-15.5339022817,-15.3191420957,-15.3128807655,-15.3014714162,-15.0189016038,-14.5338641768,-14.4989801367,-14.4570620343,-14.0866422734,-14.0582975523,-14.0328565972,-13.75627168…	ADAM8,ADORA2A,CARD11,CCL2,CD1D,CD40,CD5,CDKN1A,ENSG00000267545,ERBB2,FADD,FOXN1,FYN,GATA3,GLI2,GLI3,GRAP2,HES1,HLA-DPA1,HLA-DRA,HLA-DRB5,ICOS,ICOSLG,ID2,IGF2,IHH,IKZF1,IL12B,IL15RA,IL1RL2,IL2RA,IL4R,INHBA,INPP5D,IRF4,IRS2,LCK,LRRC32,LYN,MEF2A,NFATC2,PGLYRP3,PRKCQ,PRKCZ,PRNP,PTPN6,SART1,SHH,SOX11,SRC,SYK,TGFBR2,TNFRSF4,TNIP2,TRAF6,ZEB1,ZNF335
GO Biological Process	GO:0045619	regulation of lymphocyte differentiation	103	2.72511e-12	2.84502e-08	2.76215e-10	2.86223	20.6133	59	0.0119083	0.0340843	245	2.65619e-05	0.277306	0.00113186	2.30578	11.7097	27	115	0.0146979	0.234783	-19.5637265948,-19.1226562581,-18.1841340659,-17.918880222,-17.2716343267,-16.1162265678,-16.0975368424,-16.0839720225,-15.8593355927,-15.8295122899,-15.5339022817,-15.3191420957,-15.0189016038,-14.5338641768,-14.4989801367,-14.4570620343,-14.0866422734,-14.0328565972,-13.4873475969,-12.2799600429,-11.7318043495,-11.5521955126,-11.3766241401,-11.1998608902,-11.1238676581,-10.6816905284,-10.594544…	ADAM8,CARD11,ERBB2,FOXN1,GATA3,GLI2,GLI3,ID2,IHH,IKZF1,IL12B,IL15RA,IL1RL2,IL2RA,IL4R,INHBA,INPP5D,IRF4,LCK,PGLYRP3,PRKCZ,PTPN6,SART1,SHH,SYK,TGFBR2,ZEB1
GO Biological Process	GO:0002696	positive regulation of leukocyte activation	114	5.83387e-12	6.09056e-08	5.34259e-10	2.15398	45.033	97	0.0260156	0.056037	130	4.84326e-07	0.00505637	3.88951e-05	2.08322	23.5213	49	231	0.0266739	0.212121	-21.8498715014,-19.5637265948,-19.1226562581,-18.60317112,-18.4558214418,-17.5368663122,-17.4421887367,-17.1929852422,-16.0975368424,-15.8593355927,-15.8295122899,-15.5339022817,-15.3191420957,-15.3128807655,-15.3014714162,-14.4989801367,-14.4570620343,-14.0866422734,-14.0582975523,-14.0328565972,-13.7562716866,-13.6574685581,-13.4873475969,-13.2404098835,-13.2215625231,-13.1314669114,-12.8433789…	ADAM8,ADORA2B,CARD11,CCL2,CD1D,CD40,CD5,CDKN1A,ENSG00000267545,FADD,FYN,GATA3,GLI2,GLI3,GRAP2,HES1,HLA-DPA1,HLA-DRA,HLA-DRB5,ICOS,ICOSLG,IGF2,IHH,IKZF1,IL12B,IL15RA,IL1RL1,IL1RL2,IL2RA,IL4R,INPP5D,IRS2,LCK,LYN,MEF2A,NFATC2,PRKCQ,PRKCZ,PTPN6,SART1,SHH,SPACA3,SRC,SYK,TGFBR2,TNFRSF4,TNIP2,TRAF6,ZNF335
GO Biological Process	GO:0050867	positive regulation of cell activation	128	1.64219e-11	1.71445e-07	1.33941e-09	2.10337	46.5919	98	0.0269162	0.0566147	143	7.49169e-07	0.00782133	5.46946e-05	2.03753	24.5395	50	241	0.0272183	0.207469	-21.8498715014,-19.5637265948,-19.1226562581,-18.60317112,-18.4558214418,-17.5368663122,-17.4421887367,-17.1929852422,-16.0975368424,-15.8593355927,-15.8295122899,-15.5339022817,-15.3191420957,-15.3128807655,-15.3014714162,-14.4989801367,-14.4570620343,-14.0866422734,-14.0582975523,-14.0328565972,-13.7562716866,-13.6574685581,-13.4873475969,-13.2404098835,-13.2215625231,-13.1314669114,-12.8433789…	ADAM8,ADORA2B,CARD11,CCL2,CD1D,CD40,CD5,CDKN1A,ENSG00000267545,FADD,FYN,GATA3,GLI2,GLI3,GRAP2,HES1,HLA-DPA1,HLA-DRA,HLA-DRB5,ICOS,ICOSLG,IGF2,IHH,IKZF1,IL12B,IL15RA,IL1RL1,IL1RL2,IL2RA,IL4R,INPP5D,IRS2,LCK,LYN,MEF2A,NFATC2,PDPN,PRKCQ,PRKCZ,PTPN6,SART1,SHH,SPACA3,SRC,SYK,TGFBR2,TNFRSF4,TNIP2,TRAF6,ZNF335
GO Biological Process	GO:0001890	placenta development	131	1.96906e-11	2.0557e-07	1.56924e-09	2.52774	26.5059	67	0.0153125	0.038706	396	0.000585164	1	0.0154271	1.93551	13.9498	27	137	0.0146979	0.19708	-22.2272620252,-20.1569233489,-19.9709846346,-18.60317112,-17.4421887367,-16.3329930584,-15.6029183286,-15.2350702697,-14.6920823604,-14.5798580818,-14.2069865967,-13.7120482103,-13.5210681423,-13.3914821454,-13.2113231953,-13.0040824225,-12.9335308774,-12.5896729885,-12.4664686043,-12.1261127344,-12.1058690001,-11.9998392067,-11.8081599242,-11.8055909437,-11.8018592807,-11.6330007473,-11.3135609…	ADM,ASCL2,CDKN1C,CEBPA,CEBPB,DLX3,DNAJB6,E2F8,EGFR,EPAS1,GATA2,GJB5,HES1,HS6ST1,HSD17B2,LIF,NODAL,PTK2,RXRA,SETD2,SNAI1,SOCS3,STC2,VDR,VWF,WNT7B,ZFAT
GO Biological Process	GO:0002076	osteoblast development	144	6.44266e-11	6.72613e-07	4.67093e-09	4.80264	5.62191	27	0.00324778	0.0155979	517	0.00187349	1	0.0378322	3.61823	1.93465	7	19	0.00381056	0.368421	-19.5637265948,-18.720633328,-18.2143633085,-17.6193228556,-16.6153760403,-15.8295122899,-14.4989801367,-14.4570620343,-14.0866422734,-13.8298621578,-11.7318043495,-11.3766241401,-11.1998608902,-10.5352381413,-10.159109245,-9.73465832325,-9.30661202529,-8.05843323314,-7.94850806263,-7.87217042713,-7.63653942136,-7.47083912239,-7.32752357541,-7.23651216622,-6.80617716534,-6.72372810248,-6.38703496…	GLI2,HDAC4,LRP5,MSX2,RUNX2,SHH,SMAD3
GO Biological Process	GO:0009612	response to mechanical stimulus	149	9.47862e-11	9.89568e-07	6.6414e-09	2.34446	30.7107	72	0.0177416	0.0415944	250	3.74141e-05	0.390603	0.00156241	2.12901	14.5608	31	143	0.0168753	0.216783	-21.8498715014,-21.4861278707,-20.5449306509,-18.4558214418,-18.252757143,-17.5368663122,-17.1929852422,-16.4752251119,-16.0705531472,-15.9962520988,-15.8295122899,-15.7016560398,-15.3128807655,-14.3754785903,-14.0866422734,-14.0582975523,-13.6574685581,-13.2215625231,-13.1314669114,-12.8433789962,-12.5896729885,-12.0111349681,-11.9698895062,-11.8406465683,-11.7318043495,-11.6510222123,-11.633000…	ASIC2,BDKRB1,BTG2,CCL2,CD40,CHRNA9,COL1A1,CRADD,DNAH1,ETS1,FADD,FYN,GATA4,GLI2,HPN,IGF2,INHBB,JUN,LCK,PDE2A,PKDREJ,PRKCD,PTK2,SLC12A2,SOST,SOX9,STRBP,TGFBR2,TNF,TNFRSF8,TRPV4
GO Biological Process	GO:0001503	ossification	154	1.55148e-10	1.61974e-06	1.05178e-08	2.06974	44.45	92	0.0256788	0.0531485	362	0.000374448	1	0.010799	1.79468	20.0592	36	197	0.0195972	0.182741	-21.8498715014,-19.5637265948,-18.720633328,-18.2143633085,-17.9464204511,-17.6193228556,-17.1929852422,-16.6153760403,-16.4252020698,-16.0975368424,-15.8295122899,-15.8166827096,-15.3128807655,-15.0799883407,-15.0053234823,-14.935146956,-14.8665658038,-14.4989801367,-14.4570620343,-14.3754785903,-14.1764470487,-14.0866422734,-14.0409669086,-13.8298621578,-13.6574685581,-13.4738969285,-13.4390144…	ALOX15,ATP6V1B1,COL11A2,COL13A1,COL1A1,COL2A1,CSF1,EGFR,FGF18,FGF9,FGFR3,FOXC1,GLI2,HDAC4,HSPG2,IGF2,IHH,LRP5,MEF2A,MN1,MSX2,PDLIM7,RPL38,RUNX2,RYR1,SHH,SMAD3,SMAD5,SNAI1,SOST,SOX9,TRAF6,TWIST2,WNT11,WWOX,ZBTB40
GO Biological Process	GO:0045580	regulation of T cell differentiation	155	1.66631e-10	1.73962e-06	1.12234e-08	2.87286	17.0562	49	0.00985337	0.0283073	322	0.000220454	1	0.00714764	2.29154	9.16413	21	90	0.0114317	0.233333	-19.5637265948,-19.1226562581,-18.1841340659,-17.918880222,-16.0975368424,-16.0839720225,-15.8593355927,-15.8295122899,-15.5339022817,-15.0189016038,-14.4989801367,-14.4570620343,-14.0866422734,-14.0328565972,-13.4873475969,-12.2799600429,-11.7318043495,-11.3766241401,-11.1998608902,-11.1238676581,-10.5352381413,-10.159109245,-10.0409977172,-10.0289203651,-9.84995865016,-9.82386882431,-9.75148666…	ADAM8,CARD11,ERBB2,FOXN1,GATA3,GLI2,GLI3,IHH,IKZF1,IL12B,IL1RL2,IL2RA,IL4R,IRF4,LCK,PRKCZ,SART1,SHH,SYK,TGFBR2,ZEB1
GO Biological Process	GO:0010817	regulation of hormone levels	156	1.68424e-10	1.75835e-06	1.12714e-08	2.12788	40.4159	86	0.0233483	0.0496823	508	0.00168424	1	0.0346131	1.64422	22.503	37	221	0.0201415	0.167421	-19.5637265948,-18.1942481247,-17.9930935492,-17.3565571409,-17.2716343267,-16.9978712628,-16.636209294,-16.2998759059,-16.1162265678,-15.9962520988,-15.7016560398,-15.1946062334,-14.9470838533,-14.935334159,-14.8988057236,-14.8780895201,-14.4989801367,-14.4570620343,-14.1792325442,-14.0703033238,-14.0409669086,-14.0114584308,-13.976018252,-13.8875508995,-13.767908175,-13.6329360597,-13.458398720…	ACE,ADM,ALDH1A3,ANPEP,CACNA1C,CACNA1H,COMT,CPE,CYP19A1,CYP26B1,DIO3,EDN3,FFAR1,GATA3,HNF1B,HTT,IL1RN,INHBA,LTBP4,LYN,MAFA,NR5A1,PCSK6,PLEKHA1,SCARB1,SCPEP1,SHH,SMAD2,SMPD3,STARD5,SULT1B1,SULT1E1,TBX3,TPO,TRPV4,UGT1A1,WNT4
GO Biological Process	GO:1902105	regulation of leukocyte differentiation	160	2.11637e-10	2.20949e-06	1.38093e-08	2.20064	35.8987	79	0.0207387	0.0456384	207	7.31005e-06	0.0763169	0.000368681	2.05673	19.4483	40	191	0.0217746	0.209424	-20.9254519475,-19.5637265948,-19.1226562581,-18.1841340659,-17.918880222,-17.6589234458,-17.2716343267,-16.8553743796,-16.4752251119,-16.1162265678,-16.0975368424,-16.0839720225,-15.8593355927,-15.8295122899,-15.5339022817,-15.3191420957,-15.2633720397,-15.0189016038,-14.5338641768,-14.4989801367,-14.4570620343,-14.4220163439,-14.0866422734,-14.0328565972,-13.641412883,-13.4873475969,-12.2799600…	ADAM8,C1QC,CARD11,CSF1,ERBB2,FOXN1,GATA2,GATA3,GLI2,GLI3,ID2,IHH,IKZF1,IL12B,IL15RA,IL1RL2,IL2RA,IL4R,INHBA,INPP5D,IRF4,JUN,LCK,LIF,LYN,MYC,PGLYRP3,PRDM16,PRKCZ,PTPN6,RUNX1,SART1,SHH,SYK,TGFBR2,TNF,TRAF6,ZBTB46,ZEB1,ZFPM1
GO Biological Process	GO:0061180	mammary gland epithelium development	174	7.98475e-10	8.33608e-06	4.79085e-08	2.58587	20.8827	54	0.012064	0.0311958	241	2.30008e-05	0.240128	0.000996382	2.89797	6.21124	18	61	0.00979859	0.295082	-17.3565571409,-16.7772512684,-15.8295122899,-15.2964308059,-14.0866422734,-14.0703033238,-14.0409669086,-13.3294471441,-13.2828759936,-13.2736000049,-12.4365038546,-12.2822199409,-11.8920584408,-11.7318043495,-11.5521955126,-11.3766241401,-11.0896847091,-10.8759619863,-10.8198257373,-10.6938131631,-10.6816905284,-10.6500738951,-10.6001669872,-10.5700472387,-10.5352381413,-10.4659928966,-10.28709…	CCND1,CEBPB,CSF1,FOXF1,GLI2,ID2,LRP5,MGMT,MSX2,NTN1,PHB2,SLC12A2,SRC,TBX3,VDR,WNT4,WNT7B,ZNF703
GO Biological Process	GO:0045582	positive regulation of T cell differentiation	176	1.15687e-09	1.20777e-05	6.86235e-08	3.1912	11.9077	38	0.0068791	0.0219526	308	0.000156695	1	0.00531134	2.70921	5.90577	16	58	0.00870985	0.275862	-19.5637265948,-19.1226562581,-16.0975368424,-15.8593355927,-15.8295122899,-15.5339022817,-14.4989801367,-14.4570620343,-14.0866422734,-14.0328565972,-13.4873475969,-12.2799600429,-11.7318043495,-11.3766241401,-11.1998608902,-11.1238676581,-10.5352381413,-10.159109245,-9.84995865016,-9.73465832325,-9.62501556423,-9.27296612266,-8.81836445817,-8.55932982339,-8.38181782455,-8.35797968001,-8.0785608…	ADAM8,GATA3,GLI2,GLI3,IHH,IKZF1,IL12B,IL1RL2,IL2RA,IL4R,LCK,PRKCZ,SART1,SHH,SYK,TGFBR2
GO Biological Process	GO:0001649	osteoblast differentiation	181	1.39374e-09	1.45507e-05	8.03904e-08	2.59834	20.0128	52	0.0115614	0.0300404	485	0.00140002	1	0.0301365	2.19678	7.7386	17	76	0.00925422	0.223684	-21.8498715014,-19.5637265948,-18.720633328,-18.2143633085,-17.9464204511,-17.6193228556,-17.1929852422,-16.6153760403,-16.0975368424,-15.8295122899,-15.8166827096,-15.3128807655,-15.0799883407,-14.935146956,-14.4989801367,-14.4570620343,-14.3754785903,-14.0866422734,-13.8298621578,-13.6574685581,-13.1314669114,-12.8433789962,-12.3875477145,-12.0111349681,-11.7318043495,-11.4034369463,-11.3766241…	COL1A1,FGF9,GLI2,HDAC4,IGF2,IHH,LRP5,MEF2A,MSX2,RUNX2,SHH,SMAD3,SMAD5,SNAI1,TWIST2,WNT11,WWOX
GO Biological Process	GO:0042476	odontogenesis	196	2.49748e-09	2.60737e-05	1.33029e-07	2.30815	27.2946	63	0.0157681	0.0363952	122	3.64521e-07	0.0038056	3.11934e-05	2.77763	10.0805	28	99	0.0152422	0.282828	-19.5637265948,-18.720633328,-17.6193228556,-17.2716343267,-16.7856400627,-16.6153760403,-16.3525953892,-16.1162265678,-15.8295122899,-14.4989801367,-14.4570620343,-14.3754785903,-14.1764470487,-14.0866422734,-13.7460082372,-12.2252138453,-11.7318043495,-11.3766241401,-11.1998608902,-10.7796289877,-10.7405391937,-10.6500738951,-10.6400893844,-10.5945442291,-10.5352381413,-10.4804785232,-10.465992…	ADM,AQP6,BCL2L11,COL1A1,CSF1,DLX3,EDAR,FAM20C,FOXC1,GLI2,GLI3,HDAC1,ID3,INHBA,MSX2,OSR1,PAX9,PPARA,PVRL1,RUNX2,SCN10A,SCN5A,SDC1,SHH,SLC24A4,TBX1,TRAF6,WNT7B
GO Biological Process	GO:0030879	mammary gland development	222	6.77476e-09	7.07285e-05	3.18597e-07	2.02112	39.5821	80	0.0228666	0.0462161	150	9.67976e-07	0.0101057	6.73711e-05	2.47456	12.9316	32	127	0.0174197	0.251968	-18.300234628,-17.3565571409,-16.7772512684,-15.8295122899,-15.2964308059,-14.935334159,-14.0866422734,-14.0703033238,-14.0409669086,-13.3294471441,-13.2828759936,-13.2736000049,-12.9239656904,-12.8192928044,-12.4365038546,-12.2822199409,-11.8920584408,-11.7318043495,-11.5521955126,-11.3766241401,-11.0896847091,-10.8759619863,-10.8198257373,-10.6938131631,-10.6816905284,-10.6500738951,-10.6001669…	B4GALT1,BCL2L11,CCND1,CEBPB,CSF1,ERBB2,FOXF1,GLI2,GLI3,HK2,ID2,IGF1R,IRS2,LRP5,MGMT,MSX2,NCOR2,NTN1,PHB2,SLC12A2,SLC29A1,SOX9,SRC,TBX3,TGFA,TGFBR2,VDR,VEGFA,WNT4,WNT7B,XDH,ZNF703
GO Biological Process	GO:0045621	positive regulation of lymphocyte differentiation	224	7.47652e-09	7.80549e-05	3.48459e-07	2.87547	13.9108	40	0.00803627	0.023108	299	0.000136885	1	0.00477954	2.56197	7.02583	18	69	0.00979859	0.26087	-19.5637265948,-19.1226562581,-16.0975368424,-15.8593355927,-15.8295122899,-15.5339022817,-15.3191420957,-14.4989801367,-14.4570620343,-14.0866422734,-14.0328565972,-13.4873475969,-12.2799600429,-11.7318043495,-11.3766241401,-11.1998608902,-11.1238676581,-10.5352381413,-10.159109245,-9.84995865016,-9.73465832325,-9.62501556423,-9.62499701496,-9.27296612266,-8.81836445817,-8.55932982339,-8.3818178…	ADAM8,GATA3,GLI2,GLI3,IHH,IKZF1,IL12B,IL15RA,IL1RL2,IL2RA,IL4R,INPP5D,LCK,PRKCZ,SART1,SHH,SYK,TGFBR2
GO Biological Process	GO:0051145	smooth muscle cell differentiation	235	1.56085e-08	0.000162952	6.93414e-07	2.84144	13.7254	39	0.00792919	0.0225303	407	0.000638917	1	0.0163889	3.00083	3.66565	11	36	0.00598802	0.305556	-18.60317112,-17.4421887367,-14.0409669086,-13.2828759936,-13.2736000049,-12.3875477145,-11.995386839,-11.767264565,-11.7548676856,-11.5935727623,-11.5849698793,-11.1290594959,-10.7677006019,-10.6938131631,-10.5937410656,-10.4659928966,-10.3793748987,-10.3405668583,-10.2307880238,-10.2142867233,-10.107936225,-10.0716380205,-10.032677198,-9.92217086358,-9.86897454976,-9.64831597834,-9.326687593,-9…	ADM,FOXF1,GATA6,HES1,MEF2A,NOTCH1,NTF3,TSHZ3,VEGFA,WNT4,WNT7B
GO Biological Process	GO:0035272	exocrine system development	236	1.66069e-08	0.000173376	7.34646e-07	2.88156	13.1873	38	0.00761832	0.0219526	270	7.38907e-05	0.771419	0.00285711	3.12483	4.48024	14	44	0.00762112	0.318182	-21.8498715014,-19.5637265948,-17.1929852422,-16.4752251119,-16.2766240235,-15.8295122899,-15.3128807655,-14.4989801367,-14.4570620343,-14.1764470487,-13.6574685581,-13.1314669114,-12.9239656904,-12.8433789962,-12.7513374988,-12.2313633538,-12.0111349681,-11.7318043495,-11.4034369463,-11.3306556881,-11.1998608902,-11.1620550743,-11.1022880838,-10.9596581525,-10.6269863238,-10.5352381413,-10.15910…	DAG1,EDAR,EGFR,FGFR1,FOXC1,IGF1R,IGF2,LAMA1,NKX3-1,NRP1,SEMA3C,SHH,TFCP2L1,TNF
GO Biological Process	GO:0072268	pattern specification involved in metanephros development	242	2.03427e-08	0.000212378	8.77593e-07	6.0828	2.63037	16	0.00151957	0.00924321	282	0.000107181	1	0.00396799	9.8209	0.407295	4	4	0.00217746	1	-25.4346015359,-16.7856400627,-13.2819163253,-12.6913246688,-9.66891688524,-9.42025872661,-9.11955839765,-8.69232376977,-8.40645041554,-8.22824107258,-7.73075042597,-7.67284261005,-7.63456401975,-7.48037412108,-6.86990246831,-5.9967205513	FOXD1,IRX1,IRX2,OSR1
GO Biological Process	GO:0048546	digestive tract morphogenesis	249	2.78739e-08	0.000291004	1.16869e-06	2.49512	18.8368	47	0.010882	0.0271519	93	2.46262e-08	0.000257098	2.76449e-06	3.81924	5.49848	21	54	0.0114317	0.388889	-20.5449306509,-19.5637265948,-17.7723219034,-16.0975368424,-15.8295122899,-15.8166827096,-14.4989801367,-14.4570620343,-14.0866422734,-13.2828759936,-12.3288777193,-12.2923736476,-11.767264565,-11.7318043495,-11.5521955126,-11.3766241401,-11.2343750962,-11.1998608902,-11.0149939463,-10.6938131631,-10.6816905284,-10.6462180687,-10.5352381413,-10.2142867233,-10.159109245,-10.032677198,-10.02701873…	DACT1,EGFR,EPHB3,FGFR3,FOXF1,FOXP4,GATA4,GLI2,GLI3,HNF1B,ID2,IHH,NODAL,NOTCH1,SFRP2,SHH,SMAD2,SMAD3,SOX11,SOX17,WNT11
GO Biological Process	GO:0030168	platelet activation	250	2.79939e-08	0.000292257	1.16903e-06	2.00398	37.4256	75	0.0216208	0.0433276	515	0.00177194	1	0.0359204	1.65212	21.7903	36	214	0.0195972	0.168224	-21.8498715014,-20.9725139557,-20.0924310791,-19.1226562581,-17.9464204511,-17.6151437305,-17.1929852422,-16.3525953892,-16.2766240235,-15.5676356713,-15.4489383516,-15.3712931101,-15.3128807655,-15.0693808568,-14.8594511196,-14.3754785903,-13.6574685581,-13.5092449788,-13.1314669114,-12.8433789962,-12.7717343292,-12.5896729885,-12.0111349681,-11.7448836691,-11.6330007473,-11.4034369463,-11.16205…	ADRA2A,ADRA2C,APBB1IP,CALM2,CD40,COL1A1,DGKZ,F2RL3,FERMT3,FYN,GNA12,GP1BB,GP9,HGF,IGF2,ITPR3,LCK,LYN,P2RX1,PDGFA,PLCG2,PRKCB,PRKCD,PRKCQ,PRKCZ,PTK2,PTPN1,RAC2,RAP1B,RHOB,SRC,SYK,TRPC7,VAV2,VEGFA,VWF
GO Biological Process	GO:0060070	canonical Wnt receptor signaling pathway	260	3.3827e-08	0.000353154	1.35828e-06	2.37481	21.4754	51	0.0124064	0.0294627	412	0.000652145	1	0.0165252	2.22139	8.55318	19	84	0.010343	0.22619	-23.1881075338,-20.5449306509,-20.1569233489,-19.5637265948,-16.8553743796,-15.8166827096,-15.2964308059,-14.4989801367,-14.4570620343,-14.1574501127,-14.0409669086,-13.7461808482,-13.2736000049,-13.2650616851,-12.5895336588,-12.4350200278,-12.255127161,-11.6777109639,-11.1998608902,-10.4967737456,-10.4659928966,-10.3905105601,-10.3411021702,-10.0270187374,-9.96733773306,-9.52007273856,-9.3293318…	CCND1,DISC1,FAM105B,FZD10,GATA3,GATA4,LRP5,MYC,NKX2-5,PROP1,PTPRU,RYR2,SDC1,SHH,SOX17,WNT11,WNT4,WNT7B,WNT9A
GO Biological Process	GO:0014015	positive regulation of gliogenesis	265	4.52631e-08	0.000472547	1.7832e-06	3.16401	9.7977	31	0.00566014	0.0179087	359	0.000368309	1	0.0107107	3.17735	3.462	11	34	0.00598802	0.323529	-19.5637265948,-18.60317112,-17.4421887367,-14.4989801367,-14.4570620343,-12.5896729885,-11.767264565,-11.6330007473,-11.5521955126,-11.1998608902,-11.1290594959,-11.0905088272,-10.6816905284,-10.5944873873,-10.5937410656,-10.3793748987,-10.3405668583,-10.2501763157,-10.2307880238,-10.0716380205,-10.032677198,-9.92217086358,-9.64831597834,-9.32909064204,-9.30403120777,-8.79539427668,-8.6553824102…	CXCR4,GFAP,HES1,ID2,LIF,LYN,NKX6-2,NOTCH1,NTF3,PTK2,SHH
GO Biological Process	GO:0097084	vascular smooth muscle cell development	277	6.20386e-08	0.000647683	2.33821e-06	9.14628	1.20267	11	0.000694786	0.00635471	480	0.00135737	1	0.0295228	6.54727	0.610942	4	6	0.00217746	0.666667	-18.60317112,-17.4421887367,-11.767264565,-10.2307880238,-10.107936225,-10.0716380205,-10.032677198,-9.86897454976,-9.2547252916,-7.05558501059,-6.12102579132	ADM,HES1,NOTCH1,VEGFA
GO Biological Process	GO:0042475	odontogenesis of dentin-containing tooth	279	6.41532e-08	0.00066976	2.40057e-06	2.39765	20.0196	48	0.0115654	0.0277296	235	1.76546e-05	0.184314	0.000784317	2.76645	7.22948	20	71	0.0108873	0.28169	-19.5637265948,-18.720633328,-17.6193228556,-16.6153760403,-16.3525953892,-15.8295122899,-14.4989801367,-14.4570620343,-14.1764470487,-14.0866422734,-13.7460082372,-11.7318043495,-11.3766241401,-11.1998608902,-10.7796289877,-10.7405391937,-10.6400893844,-10.5352381413,-10.4804785232,-10.4659928966,-10.159109245,-9.94065235146,-9.82566771047,-9.73465832325,-9.62501556423,-9.43536437636,-9.25472529…	ADM,BCL2L11,DLX3,EDAR,FAM20C,FOXC1,GLI2,GLI3,HDAC1,MSX2,PPARA,PVRL1,RUNX2,SCN10A,SCN5A,SHH,SLC24A4,TBX1,TRAF6,WNT7B
GO Biological Process	GO:0043281	regulation of cysteine-type endopeptidase activity involved in apoptotic process	283	6.88935e-08	0.000719248	2.54151e-06	2.07552	31.3174	65	0.0180921	0.0375506	297	0.000130131	1	0.0045743	1.90962	18.3283	35	180	0.0190528	0.194444	-21.2298274279,-18.4558214418,-17.5683506495,-16.8553743796,-16.7772512684,-16.4752251119,-16.2766240235,-14.6920823604,-14.5798580818,-14.4778522675,-14.3900643202,-13.3914821454,-13.3294471441,-12.6299298223,-12.2822199409,-12.2804426347,-12.2313633538,-11.7448836691,-11.4843338988,-11.3404099284,-11.3306556881,-11.313930215,-11.2478552974,-11.0982796036,-11.0896847091,-11.0149939463,-10.819825…	ADORA2A,BCL2L11,BOK,CD44,CRYAA,DNAJB6,DPEP1,F3,FADD,FOXL2,HERPUD1,HGF,IFI6,KLF4,LCK,MGMT,MYC,NGFR,NKX3-1,NODAL,P2RX1,PMAIP1,PRDX5,RPS3,S100A9,SFRP2,SMAD3,SOX7,SRC,TERF1,TNF,UACA,VEGFA,WNT9A,XDH
GO Biological Process	GO:0042036	negative regulation of cytokine biosynthetic process	292	8.96935e-08	0.0009364	3.20685e-06	3.70809	6.47234	24	0.00373908	0.0138648	477	0.00132035	1	0.0288982	3.15672	2.85106	9	28	0.00489929	0.321429	-20.9254519475,-18.2106344087,-17.3851959682,-17.2716343267,-16.1162265678,-15.3191420957,-15.0799883407,-14.3900643202,-14.0866422734,-13.641412883,-13.056301236,-11.3766241401,-11.3027697672,-10.5945442291,-9.78982418117,-9.62499701496,-9.05599971381,-8.84060452126,-8.55932982339,-7.74697727625,-7.47083912239,-7.32752357541,-6.78191227192,-6.69604754092	ASB1,BCL3,INHBA,INHBB,INPP5D,KLF4,SIGIRR,TRIB2,ZFPM1
GO Biological Process	GO:0002062	chondrocyte differentiation	293	9.02226e-08	0.000941924	3.21476e-06	2.45012	18.3664	45	0.0106103	0.0259965	137	6.67068e-07	0.00696419	5.08335e-05	3.60768	4.98936	18	49	0.00979859	0.367347	-18.720633328,-17.6193228556,-16.7856400627,-16.6153760403,-14.935146956,-13.6291244705,-12.7746552509,-12.7513374988,-12.3875477145,-11.6777109639,-11.4279353458,-11.0149939463,-10.8710259208,-10.7301750586,-10.6462180687,-10.3907970392,-10.3905105601,-10.3548326157,-9.63041420837,-9.43309688743,-9.42025872661,-9.11955839765,-8.94092183277,-8.70764276911,-8.64271427978,-8.61764975852,-8.58796865…	CHST11,COL11A2,COL2A1,CYTL1,FGF18,FGF9,FGFR1,FGFR3,HSPG2,MATN1,MEF2A,MSX2,OSR1,RUNX2,RUNX3,SFRP2,SOX9,SULF2
GO Biological Process	GO:0030099	myeloid cell differentiation	299	9.99248e-08	0.00104321	3.48901e-06	2.067	30.9627	64	0.0178872	0.0369729	492	0.00146216	1	0.0310263	1.76423	17.0045	30	167	0.016331	0.179641	-22.7514764534,-20.9254519475,-17.9464204511,-17.7478571776,-17.2716343267,-16.8385144516,-16.4752251119,-16.3525953892,-16.1162265678,-16.0839720225,-15.6029183286,-15.0479641255,-14.3550413795,-14.0681178155,-13.641412883,-13.2828759936,-12.4664686043,-12.3875477145,-11.8081599242,-11.8055909437,-11.7585877406,-11.5521955126,-11.3135609683,-11.3027697672,-11.1795066309,-10.7796289877,-10.740539…	ANK1,CBFA2T3,CEBPA,CEBPG,CSF1,DMTN,EPAS1,EPO,FAM20C,GATA2,GATA3,ID2,INHBA,IRF4,IRF8,JUN,LYN,MEF2A,MMP9,PDE2A,RCOR1,RUNX1,SMAD5,SOX6,TGFBR2,TNF,TRAF6,VEGFA,ZBTB16,ZFPM1
GO Biological Process	GO:0042035	regulation of cytokine biosynthetic process	305	1.2383e-07	0.00129279	4.23865e-06	2.51288	16.7139	42	0.00965563	0.0242634	233	1.67371e-05	0.174735	0.000749937	2.50746	9.57142	24	94	0.0130648	0.255319	-20.9254519475,-18.2106344087,-17.3851959682,-17.2716343267,-16.4752251119,-16.1162265678,-16.0839720225,-16.0006175005,-15.3191420957,-15.0799883407,-14.3900643202,-14.0866422734,-13.641412883,-13.056301236,-12.0473697279,-11.3766241401,-11.3458450198,-11.3027697672,-10.5945442291,-10.2870938744,-10.0289203651,-9.78982418117,-9.78173961907,-9.62499701496,-9.59230475991,-9.05599971381,-8.90399024…	ASB1,BCL3,CARD11,CEBPB,CEBPG,GATA3,ICOSLG,IL12B,INHBA,INHBB,INPP5D,IRF4,KLF4,LTB,MAP2K3,PRG3,PRKCQ,SIGIRR,SYK,TNF,TNFRSF8,TRAF6,TRIB2,ZFPM1
GO Biological Process	GO:1902107	positive regulation of leukocyte differentiation	306	1.30677e-07	0.00136427	4.45839e-06	2.29238	21.8114	50	0.0126004	0.028885	223	1.13944e-05	0.118958	0.000533443	2.45523	10.5897	26	104	0.0141535	0.25	-19.5637265948,-19.1226562581,-16.4752251119,-16.0975368424,-15.8593355927,-15.8295122899,-15.5339022817,-15.3191420957,-14.4989801367,-14.4570620343,-14.4220163439,-14.0866422734,-14.0328565972,-13.4873475969,-12.2799600429,-11.7318043495,-11.5521955126,-11.3766241401,-11.1998608902,-11.1238676581,-10.6816905284,-10.6500738951,-10.5352381413,-10.159109245,-9.84995865016,-9.73465832325,-9.6250155…	ADAM8,CSF1,GATA3,GLI2,GLI3,ID2,IHH,IKZF1,IL12B,IL15RA,IL1RL2,IL2RA,IL4R,INPP5D,JUN,LCK,LIF,PRKCZ,RUNX1,SART1,SHH,SYK,TGFBR2,TNF,TRAF6,ZBTB46
GO Biological Process	GO:0030857	negative regulation of epithelial cell differentiation	333	2.61714e-07	0.0027323	8.20509e-06	3.38436	7.38691	25	0.00426742	0.0144425	356	0.000363836	1	0.0106698	3.68284	2.44377	9	24	0.00489929	0.375	-18.60317112,-17.4421887367,-17.3565571409,-16.7856400627,-15.2964308059,-14.2610632157,-14.0703033238,-12.9777963178,-12.4365038546,-11.8920584408,-11.4544684652,-10.2307880238,-10.0716380205,-10.0409977172,-9.96733773306,-9.81065312047,-9.42025872661,-9.2758397215,-9.11955839765,-8.40645041554,-7.67284261005,-7.42427867982,-7.11596885499,-6.72372810248,-3.69001117107	CCND1,DLL1,HES1,MSX2,NODAL,OSR1,TBX3,XDH,ZEB1
GO Biological Process	GO:0045687	positive regulation of glial cell differentiation	345	3.03062e-07	0.00316397	9.17093e-06	3.17527	8.50321	27	0.00491231	0.0155979	521	0.00187719	1	0.0376159	3.27364	2.44377	8	24	0.00435493	0.333333	-19.5637265948,-18.60317112,-17.4421887367,-14.4989801367,-14.4570620343,-11.767264565,-11.5521955126,-11.1998608902,-11.1290594959,-10.6816905284,-10.5944873873,-10.5937410656,-10.3793748987,-10.3405668583,-10.2307880238,-10.0716380205,-10.032677198,-9.92217086358,-9.64831597834,-9.32909064204,-9.30403120777,-8.79539427668,-8.65538241022,-8.0124926805,-7.25318189698,-6.2854773568,-6.22210164085	CXCR4,HES1,ID2,LIF,NKX6-2,NOTCH1,NTF3,SHH
GO Biological Process	GO:0001709	cell fate determination	348	3.20626e-07	0.00334733	9.61877e-06	2.5563	14.8652	38	0.00858766	0.0219526	373	0.000441771	1	0.0123648	2.94627	4.07294	12	40	0.00653239	0.3	-18.60317112,-17.4421887367,-14.3900643202,-14.2610632157,-14.1792325442,-13.4583987204,-12.9777963178,-12.3875477145,-11.995386839,-11.8055909437,-11.5935727623,-11.5849698793,-11.4544684652,-11.1290594959,-10.6403040195,-10.5937410656,-10.3793748987,-10.3405668583,-10.2307880238,-10.0716380205,-10.0270187374,-9.92217086358,-9.64831597834,-9.2431981697,-9.05599971381,-8.65538241022,-8.2068389808…	CYP26B1,DLL1,DSCAML1,GATA2,GATA3,GATA6,HES1,JAG1,KLF4,MEF2A,NTF3,SOX17
GO Biological Process	GO:0034698	response to gonadotropin stimulus	375	6.54558e-07	0.00683359	1.82229e-05	3.66987	5.72227	21	0.00330576	0.0121317	421	0.000720465	1	0.0178662	3.39954	2.64741	9	26	0.00489929	0.346154	-20.5449306509,-17.2716343267,-16.1162265678,-12.1679601934,-11.995386839,-11.767264565,-11.5935727623,-11.5849698793,-11.5216497539,-10.610660115,-10.5945442291,-10.4645150102,-10.3520671903,-10.032677198,-9.27176790665,-8.94704329868,-8.61719955306,-8.55932982339,-8.37000826518,-8.20429881459,-6.78191227192	EGR3,GATA4,GATA6,INHBA,MAS1,NOTCH1,PAPPA,TOX2,WT1
GO Biological Process	GO:0007440	foregut morphogenesis	413	1.31015e-06	0.013678	3.31186e-05	4.18909	4.05816	17	0.0023444	0.00982091	183	3.86917e-06	0.0403941	0.000220733	6.54727	1.22188	8	12	0.00435493	0.666667	-20.5449306509,-19.5637265948,-17.7723219034,-14.4989801367,-14.4570620343,-13.2828759936,-12.2923736476,-11.767264565,-11.1998608902,-10.6938131631,-10.2142867233,-10.032677198,-10.0270187374,-9.326687593,-9.30661202529,-8.20429881459,-7.40547407332	FOXF1,FOXP4,GATA4,NOTCH1,SHH,SMAD2,SMAD3,SOX17
GO Biological Process	GO:0007498	mesoderm development	419	1.42074e-06	0.0148326	3.53999e-05	2.03998	26.4709	54	0.0152922	0.0311958	430	0.000802721	1	0.0194893	2.01679	11.4042	23	112	0.0125204	0.205357	-19.5637265948,-17.3565571409,-17.2716343267,-16.7856400627,-16.1162265678,-15.5339022817,-14.8988057236,-14.8665658038,-14.4989801367,-14.4570620343,-14.3900643202,-14.1764470487,-14.0703033238,-13.9132694586,-13.4390144603,-13.2828759936,-13.0528638968,-12.7513374988,-12.4365038546,-12.2923736476,-11.8920584408,-11.1998608902,-10.846078879,-10.6938131631,-10.5945442291,-10.2142867233,-10.107936…	FGFR1,FOXC1,FOXF1,HTT,IKZF1,INHBA,KLF4,LHX2,MESDC2,MESP2,NODAL,OSR1,POFUT2,RPL38,SETD2,SHH,SMAD2,SMAD3,SNAI1,TBX1,TBX3,TEAD2,VEGFA
GO Biological Process	GO:1902106	negative regulation of leukocyte differentiation	420	1.42556e-06	0.0148829	3.54354e-05	2.5055	13.9693	35	0.00807005	0.0202195	462	0.00108246	1	0.0244607	2.3108	6.92401	16	68	0.00870985	0.235294	-20.9254519475,-19.5637265948,-17.6589234458,-17.2716343267,-16.8553743796,-16.1162265678,-16.0975368424,-15.3191420957,-15.2633720397,-14.5338641768,-14.4989801367,-14.4570620343,-14.4220163439,-13.641412883,-11.8055909437,-11.5521955126,-11.3027697672,-11.1998608902,-11.1238676581,-11.1094940185,-10.6816905284,-10.5945442291,-10.4967737456,-10.2501763157,-9.78982418117,-9.67154589623,-9.6249970…	C1QC,GATA2,GLI3,ID2,IHH,IL4R,INHBA,INPP5D,LYN,MYC,PGLYRP3,PRDM16,RUNX1,SHH,ZBTB46,ZFPM1
GO Biological Process	GO:0031100	organ regeneration	425	1.52859e-06	0.0159585	3.75494e-05	2.98399	8.71316	26	0.0050336	0.0150202	422	0.000721531	1	0.0178502	2.80597	4.27659	12	42	0.00653239	0.285714	-18.7915705066,-17.3851959682,-16.7772512684,-16.2998759059,-16.2766240235,-15.6029183286,-15.2964308059,-14.0582975523,-13.2215625231,-12.4664686043,-12.2822199409,-11.8081599242,-11.3135609683,-11.0622050722,-10.8198257373,-10.3953143187,-9.96733773306,-9.2547252916,-8.38181782455,-7.7689064107,-7.42427867982,-7.17003101342,-6.90205611913,-5.8499119475,-5.73967745814,-1.65432873042	ADM,CCL2,CCND1,CDKN1A,CEBPA,HGF,LPIN1,MKI67,NNMT,PGF,TGFBR2,UGT1A1
GO Biological Process	GO:0007422	peripheral nervous system development	445	2.44283e-06	0.0255031	5.73104e-05	2.12136	22.1556	47	0.0127993	0.0271519	416	0.000695724	1	0.01746	2.26636	7.94224	18	78	0.00979859	0.230769	-17.5368663122,-15.6011456931,-14.0582975523,-13.6291244705,-13.2215625231,-12.7746552509,-12.2870080005,-12.1679601934,-12.1296402367,-12.1058690001,-11.5216497539,-11.2603090362,-11.2186858402,-11.1290594959,-10.9715519044,-10.9596581525,-10.5937410656,-10.4675741226,-10.4645150102,-10.3953143187,-10.3793748987,-10.3405668583,-10.1591101618,-9.95064450523,-9.92217086358,-9.75148666102,-9.648315…	ASCL2,ASIC2,DAG1,EGR3,ERBB2,GPC1,GSTM3,NDRG1,NFASC,NTF3,PLXNA4,POU3F1,POU3F2,RUNX1,RUNX3,SH3TC2,SKI,ZFP57
GO Biological Process	GO:0001942	hair follicle development	451	2.74134e-06	0.0286196	6.3458e-05	2.17454	20.2341	44	0.0116893	0.0254188	190	5.29175e-06	0.0552459	0.000290768	2.80597	7.84042	22	77	0.0119761	0.285714	-19.5637265948,-18.1841340659,-17.918880222,-17.2716343267,-16.3525953892,-16.1162265678,-15.6517476575,-15.5365230123,-15.0189016038,-14.4989801367,-14.4570620343,-13.6291244705,-13.1086694464,-12.7746552509,-12.1435268429,-11.767264565,-11.1998608902,-10.7796289877,-10.7266154795,-10.5945442291,-10.032677198,-9.82386882431,-9.62501556423,-9.47316950771,-9.43309688743,-9.13177466092,-8.786574233…	ALX4,APCDD1,BARX2,CELSR1,DBI,EDAR,EGFR,FOXN1,HDAC1,INHBA,MSX2,NGFR,NOTCH1,PDGFA,RUNX1,RUNX3,SHH,SNAI1,SOX18,SOX9,TGM3,TNFRSF19
GO Biological Process	GO:0050810	regulation of steroid biosynthetic process	454	2.87604e-06	0.0300258	6.61362e-05	2.69258	10.7704	29	0.00622204	0.0167533	556	0.00255958	1	0.0480611	2.45523	4.88753	12	48	0.00653239	0.25	-21.8498715014,-18.1942481247,-17.1929852422,-16.4752251119,-15.3128807655,-14.0409669086,-13.6574685581,-13.2736000049,-13.1314669114,-12.9239656904,-12.8433789962,-12.0111349681,-11.4034369463,-11.1620550743,-11.1143992009,-10.6330596839,-10.6001669872,-10.1099380223,-9.83536656237,-9.63767122145,-9.13177466092,-8.99007946911,-8.38376040297,-7.74193136529,-7.71557675314,-7.45262330445,-7.375455…	ABCG1,APOB,DHCR7,IGF1R,IGF2,INSIG1,INSIG2,NR5A1,SNAI1,TNF,VDR,WNT4
GO Biological Process	GO:0034505	tooth mineralization	464	3.67681e-06	0.0383859	8.27283e-05	4.97944	2.61074	13	0.00150822	0.00751011	268	7.0763e-05	0.738765	0.00275659	6.54727	0.916413	6	9	0.00326619	0.666667	-16.3525953892,-14.3754785903,-10.7796289877,-10.7405391937,-10.4659928966,-9.82566771047,-9.17578983833,-8.90100559913,-8.62631780546,-8.54911360242,-8.05712168404,-6.72372810248,-6.01039604587	COL1A1,FAM20C,MSX2,PPARA,PVRL1,TBX1
GO Biological Process	GO:0042633	hair cycle	468	3.93021e-06	0.0410314	8.7674e-05	2.14302	20.5318	44	0.0118612	0.0254188	227	1.29638e-05	0.135342	0.000596219	2.66741	8.24771	22	81	0.0119761	0.271605	-19.5637265948,-18.1841340659,-17.918880222,-17.2716343267,-16.3525953892,-16.1162265678,-15.6517476575,-15.5365230123,-15.0189016038,-14.4989801367,-14.4570620343,-13.6291244705,-13.1086694464,-12.7746552509,-12.1435268429,-11.767264565,-11.1998608902,-10.7796289877,-10.7266154795,-10.5945442291,-10.032677198,-9.82386882431,-9.62501556423,-9.47316950771,-9.43309688743,-9.13177466092,-8.786574233…	ALX4,APCDD1,BARX2,CELSR1,DBI,EDAR,EGFR,FOXN1,HDAC1,INHBA,MSX2,NGFR,NOTCH1,PDGFA,RUNX1,RUNX3,SHH,SNAI1,SOX18,SOX9,TGM3,TNFRSF19
GO Biological Process	GO:0060708	spongiotrophoblast differentiation	469	3.98333e-06	0.0415859	8.86694e-05	11.311	0.618866	7	0.000357519	0.00404391	282	0.000107181	1	0.00396799	9.8209	0.407295	4	4	0.00217746	1	-12.1058690001,-10.9715519044,-10.9129673423,-10.772199004,-10.4675741226,-7.43343353486,-6.2854773568	ASCL2,GJB5,LIF,SOCS3
GO Biological Process	GO:0018101	protein citrullination	472	4.37196e-06	0.0456432	9.67017e-05	21.7755	0.229615	5	0.000132649	0.0028885	282	0.000107181	1	0.00396799	9.8209	0.407295	4	4	0.00217746	1	-13.7234659926,-10.776331146,-9.40962153608,-8.88639801839,-7.67590450301	PADI1,PADI2,PADI3,PADI4
GO Biological Process	GO:0060251	regulation of glial cell proliferation	499	6.20706e-06	0.0648017	0.000129863	3.91072	4.09132	16	0.00236356	0.00924321	267	6.91242e-05	0.721656	0.00270283	4.91045	1.62918	8	16	0.00435493	0.5	-18.60317112,-17.4421887367,-12.5896729885,-12.1058690001,-11.767264565,-11.6330007473,-11.0905088272,-10.9715519044,-10.4675741226,-10.2501763157,-10.2307880238,-10.0716380205,-10.032677198,-9.36494714529,-7.71119173642,-7.43343353486	ASCL2,GFAP,HES1,LYN,NOTCH1,PTK2,SKI,SOX11
