# Supplementary material for: Common DNA methylation dynamics in endometriod adenocarcinoma and glioblastoma suggest universal epigenomic alterations in tumorigenesis
Source: Commun Biol. 2021 May 21;4:607. doi: 10.1038/s42003-021-02094-1 (PMC8140130; doi:10.1038/s42003-021-02094-1)
Supplement: Supplementary file 7 — Supplementary Data 5 [file 42003_2021_2094_MOESM7_ESM.xlsx]

## Sheet: Sheet1
VISTA Enhancer IDs9:
1-7, 9-28, 30-32, 34-39, 41-44, 46-47, 49-53, 55-60, 62-66, 68-88, 90-113, 115-126, 128-129, 131-138, 140-145, 147-157, 159-178, 180-192, 194-198, 200-225, 227-236, 238-275, 277-286, 288-290, 292-314, 316-324, 326-331, 333-343, 345-359, 361-364, 366-376, 378-379, 381-386, 388-397, 399-404, 406-417, 419-445, 447-448, 450-451, 453-454, 456-457, 459-461, 463-474, 476-480, 482-484, 486-505, 507-509, …
Roadmap chromHMM map ID1s:
E017, E019, E020, E021, E022, E026, E029, E032, E034, E037, E038, E039, E040, E041, E042, E043, E044, E045, E046, E047, E048, E049, E050, E055, E056, E058, E059, E061, E062, E063, E065, E066, E067, E068, E069, E071, E072, E073, E074, E075, E076, E078, E079, E080, E084, E085, E087, E089, E090, E091, E092, E093, E094, E095, E096, E097, E098, E099, E100, E101, E102, E103, E104, E105, E106, E108, E10…
